# Supplementary material for: Cost effectiveness of pre-referral antimalarial treatment in severe malaria among children in sub-Saharan Africa
Source: Cost Eff Resour Alloc. 2017 Jul 14;15:14. doi: 10.1186/s12962-017-0076-5 (PMC5512821; doi:10.1186/s12962-017-0076-5)
Supplement: Supplementary file 2 — Additional file 2. Cost one-way sensitivity analysis. [file 12962_2017_76_MOESM2_ESM.xls]

## Sheet: probabilities
	[,1]	[,2]	[,3]
	-4845.58	5.5031	1.85876
yllPHCFcostemv	88961.4	88961.4	88961.4
yllPHCFcostemvhigh	88961.4
yllPHCFdalysaverted	-14.2989	12610.7	37335.5
yllPHCFincrementalcost	88960.5	88960.5	88960.5
yllPHCFincrementalcost	88960.5	88960.5	88960.5
yllPHCFicer	-6221.5	7.05437	2.38273
yllCHWdaly	28.448	4587.76	13516.7
yllCHWcostemv	85491.7	85491.7	85491.7
yllCHWcostemvhigh	85491.7
yllCHWdalysaverted	-17.643	15535	45993.4
yllCHWincrementalcost	85490.8	85490.8	85490.8
yllCHWicer	-4845.58	5.5031	1.85876
yllTHFdaly	31.1959	2186.05	6406.12
yllTHFcostemv	123712	123712	123712
yllTHFdalysaverted	-20.3909	17936.7	53104
yllTHFicer	-6066.97	6.89706	2.32959
costCHWsalariesPHCFcostemv	88961.4	88961.4	88961.4
costCHWsalariesPHCFdalysaverted	12610.7	12610.7	12610.7
costCHWsalariesPHCFincrementalcost	88960.5	88960.5	88960.5
costCHWsalariesPHCFincrementalcost	88960.5	88960.5	88960.5
costCHWsalariesPHCFicer	7.05437	7.05437	7.05437
costCHWsalariesCHWdaly	4587.76	4587.76	4587.76
costCHWsalariesCHWcostemv	84632.7	85491.7	93631.7
costCHWsalariesCHWcostemvhigh	93631.7
costCHWsalariesCHWdalysaverted	15535	15535	15535
costCHWsalariesCHWincrementalcost	84631.8	85490.8	93630.8
costCHWsalariesCHWicer	5.44781	5.5031	6.02708
costCHWsalariesTHFdaly	2186.05	2186.05	2186.05
costCHWsalariesTHFcostemv	123712	123712	123712
costCHWsalariesTHFdalysaverted	17936.7	17936.7	17936.7
costCHWsalariesTHFincrementalcost	123711	123711	123711
costCHWsalariesTHFicer	6.89706	6.89706	6.89706
costPHCsalariesPHCFcostemv	82040.9	88961.4	152266
costPHCsalariesPHCFdalysaverted	12610.7	12610.7	12610.7
costPHCsalariesPHCFincrementalcost	82040.1	88960.5	152266
costPHCsalariesPHCFincrementalcost	82040.1	88960.5	152266
costPHCsalariesPHCFicer	6.5056	7.05437	12.0743
costPHCsalariesCHWdaly	4587.76	4587.76	4587.76
costPHCsalariesCHWcostemv	82020.3	85491.7	117247
costPHCsalariesCHWdalysaverted	15535	15535	15535
costPHCsalariesCHWincrementalcost	82019.4	85490.8	117246
costPHCsalariesCHWicer	5.27965	5.5031	7.5472
costPHCsalariesTHFdaly	2186.05	2186.05	2186.05
costPHCsalariesTHFcostemv	118538	123712	171037
costPHCsalariesTHFdalysaverted	17936.7	17936.7	17936.7
costPHCsalariesTHFincrementalcost	118537	123711	171036
costPHCsalariesTHFicer	6.60863	6.89706	9.53551
costRectalartPHCFcostemv	88862	88961.4	89861.9
costRectalartPHCFdalysaverted	12610.7	12610.7	12610.7
costRectalartPHCFincrementalcost	88861.1	88960.5	89861.1
costRectalartPHCFincrementalcost	88861.1	88960.5	89861.1
costRectalartPHCFicer	7.04649	7.05437	7.12579
costRectalartCHWdaly	4587.76	4587.76	4587.76
costRectalartCHWcostemv	85367.5	85491.7	86617.4
costRectalartCHWdalysaverted	15535	15535	15535
costRectalartCHWincrementalcost	85366.6	85490.8	86616.6
costRectalartCHWicer	5.49511	5.5031	5.57557
costRectalartTHFdaly	2186.05	2186.05	2186.05
costRectalartTHFcostemv	123712	123712	123712
costRectalartTHFdalysaverted	17936.7	17936.7	17936.7
costRectalartTHFincrementalcost	123711	123711	123711
costRectalartTHFicer	6.89706	6.89706	6.89706
costimquininePHCFcostemv	88917.8	88961.4	89417.8
costimquininePHCFdalysaverted	12610.7	12610.7	12610.7
costimquininePHCFincrementalcost	88916.9	88960.5	89416.9
costimquininePHCFincrementalcost	88916.9	88960.5	89416.9
costimquininePHCFicer	7.05092	7.05437	7.09056
costimquinineCHWdaly	4587.76	4587.76	4587.76
costimquinineCHWcostemv	85491.7	85491.7	85491.7
costimquinineCHWdalysaverted	15535	15535	15535
costimquinineCHWincrementalcost	85490.8	85490.8	85490.8
costimquinineCHWicer	5.5031	5.5031	5.5031
costimquinineTHFdaly	2186.05	2186.05	2186.05
costimquinineTHFcostemv	123712	123712	123712
costimquinineTHFdalysaverted	17936.7	17936.7	17936.7
costimquinineTHFincrementalcost	123711	123711	123711
costimquinineTHFicer	6.89706	6.89706	6.89706
costimartPHCFcostemv	88634.4	88961.4	92134.4
costimartPHCFdalysaverted	12610.7	12610.7	12610.7
costimartPHCFincrementalcost	88633.5	88960.5	92133.5
costimartPHCFincrementalcost	88633.5	88960.5	92133.5
costimartPHCFicer	7.02844	7.05437	7.30598
costimartCHWdaly	4587.76	4587.76	4587.76
costimartCHWcostemv	85491.7	85491.7	85491.7
costimartCHWdalysaverted	15535	15535	15535
costimartCHWincrementalcost	85490.8	85490.8	85490.8
costimartCHWicer	5.5031	5.5031	5.5031
costimartTHFdaly	2186.05	2186.05	2186.05
costimartTHFcostemv	123712	123712	123712
costimartTHFdalysaverted	17936.7	17936.7	17936.7
costimartTHFincrementalcost	123711	123711	123711
costimartTHFicer	6.89706	6.89706	6.89706
costinpatientdiesPHCFcostemv	87464.6	88961.4	117750
costinpatientdiesPHCFdalysaverted	12610.7	12610.7	12610.7
costinpatientdiesPHCFincrementalcost	87463.8	88960.5	117749
costinpatientdiesPHCFincrementalcost	87463.8	88960.5	117749
costinpatientdiesPHCFicer	6.93569	7.05437	9.33727
costinpatientdiesCHWdaly	4587.76	4587.76	4587.76
costinpatientdiesCHWcostemv	83638.9	85491.7	121131
costinpatientdiesCHWdalysaverted	15535	15535	15535
costinpatientdiesCHWincrementalcost	83638	85490.8	121130
costinpatientdiesCHWicer	5.38384	5.5031	7.79723
costinpatientdiesTHFdaly	2186.05	2186.05	2186.05
costinpatientdiesTHFcostemv	120005	123712	195005
costinpatientdiesTHFdalysaverted	17936.7	17936.7	17936.7
costinpatientdiesTHFincrementalcost	120004	123711	195004
costinpatientdiesTHFicer	6.69042	6.89706	10.8718
costinpatientlivesPHCFcostemv	9801.16	88961.4	1291230
costinpatientlivesPHCFdalysaverted	12610.7	12610.7	12610.7
costinpatientlivesPHCFincrementalcost	9800.27	88960.5	1291229
costinpatientlivesPHCFincrementalcost	9800.27	88960.5	1291229
costinpatientlivesPHCFicer	0.77714	7.05437	102.392
costinpatientlivesCHWdaly	4587.76	4587.76	4587.76
costinpatientlivesCHWcostemv	7221.87	85491.7	1274238
costinpatientlivesCHWdalysaverted	15535	15535	15535
costinpatientlivesCHWincrementalcost	7220.98	85490.8	1274237
costinpatientlivesCHWicer	0.46482	5.5031	82.0235
costinpatientlivesTHFdaly	2186.05	2186.05	2186.05
costinpatientlivesTHFcostemv	9427.98	123712	1859428
costinpatientlivesTHFdalysaverted	17936.7	17936.7	17936.7
costinpatientlivesTHFincrementalcost	9427.09	123711	1859427
costinpatientlivesTHFicer	0.525575	6.89706	103.666
costNSPHCFcostemv	88961.4	88961.4	88961.4
costNSPHCFdalysaverted	12610.7	12610.7	12610.7
costNSPHCFincrementalcost	88960.5	88960.5	88960.5
costNSPHCFincrementalcost	88960.5	88960.5	88960.5
costNSPHCFicer	7.05437	7.05437	7.05437
costNSCHWdaly	4587.76	4587.76	4587.76
costNSCHWcostemv	85491.7	85491.7	85491.7
costNSCHWdalysaverted	15535	15535	15535
costNSCHWincrementalcost	85490.8	85490.8	85490.8
costNSCHWicer	5.5031	5.5031	5.5031
costNSTHFdaly	2186.05	2186.05	2186.05
costNSTHFcostemv	123712	123712	123712
costNSTHFdalysaverted	17936.7	17936.7	17936.7
costNSTHFincrementalcost	123711	123711	123711
costNSTHFicer	6.89706	6.89706	6.89706
costanemiaPHCFdaly	7512.09	7512.09	7512.09
costanemiaPHCFcostemv	88961.4	88961.4	88961.4
costanemiaPHCFdalysaverted	12610.7	12610.7	12610.7
costanemiaPHCFincrementalcost	88960.5	88960.5	88960.5
costanemiaPHCFincrementalcost	88960.5	88960.5	88960.5
costanemiaPHCFicer	7.05437	7.05437	7.05437
costanemiaCHWdaly	4587.76	4587.76	4587.76
costanemiaCHWcostemv	85491.7	85491.7	85491.7
costanemiaCHWdalysaverted	15535	15535	15535
costanemiaCHWincrementalcost	85490.8	85490.8	85490.8
costanemiaCHWicer	5.5031	5.5031	5.5031
costanemiaTHFdaly	2186.05	2186.05	2186.05
costanemiaTHFcostemv	123712	123712	123712
costanemiaTHFdalysaverted	17936.7	17936.7	17936.7
costanemiaTHFincrementalcost	123711	123711	123711
costanemiaTHFicer	6.89706	6.89706	6.89706
costRDTPHCFcostemv	88050.8	88961.4	1759051
costRDTPHCFdalysaverted	12610.7	12610.7	12610.7
costRDTPHCFincrementalcost	88049.9	88960.5	1759050
costRDTPHCFicer	6.98217	7.05437	139.489
costRDTCHWdaly	4587.76	4587.76	4587.76
costRDTCHWdalysaverted	15535	15535	15535
costRDTCHWincrementalcost	84580.3	85490.8	1755580
costRDTCHWicer	5.44449	5.5031	113.008
costRDTTHFdaly	2186.05	2186.05	2186.05
costRDTTHFcostemv	123167	123712	1123167
costRDTTHFdalysaverted	17936.7	17936.7	17936.7
costRDTTHFincrementalcost	123166	123711	1123166
costRDTTHFicer	6.86669	6.89706	62.6182
11 VARIABLES DONE
costnotreatmentPHCFcostemv	88961.4	88984.4	89191.7
costnotreatmentPHCFdalysaverted	12610.7	12610.7	12610.7
costnotreatmentPHCFincrementalcost	88960.5	88913.5	88490.8
costnotreatmentPHCFicer	7.05437	7.05065	7.01713
costnotreatmentCHWdaly	4587.76	4587.76	4587.76
costnotreatmentCHWcostemv	85491.7	85503.8	85612.9
costnotreatmentCHWdalysaverted	15535	15535	15535
costnotreatmentCHWincrementalcost	85490.8	85432.9	84912
costnotreatmentCHWicer	5.5031	5.49938	5.46585
costnotreatmentTHFdaly	2186.05	2186.05	2186.05
costnotreatmentTHFcostemv	123712	123712	123712
costnotreatmentTHFdalysaverted	17936.7	17936.7	17936.7
costnotreatmentTHFincrementalcost	123711	123641	123011
costnotreatmentTHFicer	6.89706	6.89316	6.85804
costofalivenohospitalPHCFcostemv	88961.1	88961.4	89948.1
costofalivenohospitalPHCFdalysaverted	12610.7	12610.7	12610.7
costofalivenohospitalPHCFincrementalcost	88961.1	88960.5	86948.1
costofalivenohospitalPHCFicer	7.05442	7.05437	6.89479
costofalivenohospitalCHWdaly	4587.76	4587.76	4587.76
costofalivenohospitalCHWcostemv	85491.1	85491.7	87569.1
costofalivenohospitalCHWdalysaverted	15535	15535	15535
costofalivenohospitalCHWincrementalcost	85491.1	85490.8	84569.1
costofalivenohospitalCHWicer	5.50312	5.5031	5.44378
costofalivenohospitalTHFdaly	2186.05	2186.05	2186.05
costofalivenohospitalTHFcostemv	123712	123712	123712
costofalivenohospitalTHFdalysaverted	17936.7	17936.7	17936.7
costofalivenohospitalTHFincrementalcost	123712	123711	120712
costofalivenohospitalTHFicer	6.89711	6.89706	6.72986
probquinPHCFdaly	7554.55	7512.09	7469.62
probquinPHCFcostemv	89135.1	88961.4	88787.6
probquinPHCFdalysaverted	12568.2	12610.7	12653.1
probquinPHCFincrementalcost	89134.2	88960.5	88786.8
probquinPHCFincrementalcost	89134.2	88960.5	88786.8
probquinPHCFicer	7.09203	7.05437	7.01697
probquinCHWdaly	4587.76	4587.76	4587.76
probquinCHWcostemv	85491.7	85491.7	85491.7
probquinCHWdalysaverted	15535	15535	15535
probquinCHWincrementalcost	85490.8	85490.8	85490.8
probquinCHWicer
probquinTHFdaly	2186.05	2186.05	2186.05
probquinTHFcostemv	123712	123712	123712
probquinTHFdalysaverted	17936.7	17936.7	17936.7
probquinTHFincrementalcost	123711	123711	123711
probquinTHFicer	6.89706	6.89706	6.89706
ratioEIquinvsartPHCFdaly	7398.85	7512.09	8800.17
ratioEIquinvsartPHCFcostemv	89253.9	88961.4	85634.4
ratioEIquinvsartPHCFdalysaverted	12723.9	12610.7	11322.6
ratioEIquinvsartPHCFincrementalcost	89253	88960.5	85633.5
ratioEIquinvsartPHCFincrementalcost	89253	88960.5	85633.5
ratioEIquinvsartPHCFicer	7.01458	7.05437	7.56305
ratioEIquinvsartCHWdaly	4587.76	4587.76	4587.76
ratioEIquinvsartCHWcostemv	85491.7	85491.7	85491.7
ratioEIquinvsartCHWdalysaverted	15535	15535	15535
ratioEIquinvsartCHWincrementalcost	85490.8	85490.8	85490.8
ratioEIquinvsartCHWicer	5.5031	5.5031	5.5031
ratioEIquinvsartTHFdaly	2186.05	2186.05	2186.05
ratioEIquinvsartTHFcostemv	123712	123712	123712
ratioEIquinvsartTHFdalysaverted	17936.7	17936.7	17936.7
ratioEIquinvsartTHFincrementalcost	123711	123711	123711
ratioEIquinvsartTHFicer	6.89706	6.89706	6.89706
probimroutePHCFcostemv	88726.7	88961.4	89196
probimroutePHCFcostemvhigh	89196
probimroutePHCFdalysaverted
probimroutePHCFincrementalcost	88725.8	88960.5	89195.1
probimroutePHCFincrementalcost	88725.8	88960.5	89195.1
probimroutePHCFicer	7.02788	7.05437	7.08093
probimrouteCHWdaly	4587.76	4587.76	4587.76
probimrouteCHWcostemv	85491.7	85491.7	85491.7
probimrouteCHWdalysaverted	15535	15535	15535
probimrouteCHWincrementalcost	85490.8	85490.8	85490.8
probimrouteCHWicer	5.5031	5.5031	5.5031
probimrouteTHFdaly	2186.05	2186.05	2186.05
probimrouteTHFcostemv	123712	123712	123712
probimrouteTHFdalysaverted	17936.7	17936.7	17936.7
probimrouteTHFincrementalcost	123711	123711	123711
probimrouteTHFicer	6.89706	6.89706	6.89706
costofalivepostadmittionPHCFcostemv	88961.4	88961.4	95367.5
costofalivepostadmittionPHCFdalysaverted	12603.9	12610.7	12610.7
costofalivepostadmittionPHCFincrementalcost	88960.5	88960.5	95366.7
costofalivepostadmittionPHCFincrementalcost	88960.5	88960.5	95366.7
costofalivepostadmittionPHCFicer	7.05817	7.05437	7.56237
costofalivepostadmittionCHWdaly	4580.76	4587.76	4587.76
costofalivepostadmittionCHWcostemv	85491.7	85491.7	91825.8
costofalivepostadmittionCHWdalysaverted	15531.9	15535	15535
costofalivepostadmittionCHWincrementalcost	85490.8	85490.8	91824.9
costofalivepostadmittionCHWicer	5.5042	5.5031	5.91084
costofalivepostadmittionTHFdaly	2186.05	2186.05	2186.05
costofalivepostadmittionTHFcostemv	123712	123712	132960
costofalivepostadmittionTHFdalysaverted	17926.6	17936.7	17936.7
costofalivepostadmittionTHFincrementalcost	123711	123711	132959
costofalivepostadmittionTHFicer	6.90095	6.89706	7.41269
totalyldnotadmittedsurvivedPHCFdaly	7508.76	7512.09	15898.3
totalyldnotadmittedsurvivedPHCFcostemv	88961.4	88961.4	88961.4
totalyldnotadmittedsurvivedPHCFdalysaverted	12603.9	12610.7	29714.4
totalyldnotadmittedsurvivedPHCFincrementalcost	88960.5	88960.5	88960.5
totalyldnotadmittedsurvivedPHCFincrementalcost	88960.5	88960.5	88960.5
totalyldnotadmittedsurvivedPHCFicer	7.05817	7.05437	2.99385
totalyldnotadmittedsurvivedCHWdaly	4580.76	4587.76	22244.2
totalyldnotadmittedsurvivedCHWcostemv	85491.7	85491.7	85491.7
totalyldnotadmittedsurvivedCHWdalysaverted	15531.9	15535	23368.5
totalyldnotadmittedsurvivedCHWincrementalcost	85490.8	85490.8	85490.8
totalyldnotadmittedsurvivedCHWicer	5.5042	5.5031	3.65838
totalyldnotadmittedsurvivedTHFdaly	2186.05	2186.05	2186.05
totalyldnotadmittedsurvivedTHFcostemv	123712	123712	123712
totalyldnotadmittedsurvivedTHFdalysaverted	17926.6	17936.7	43426.6
totalyldnotadmittedsurvivedTHFincrementalcost	123711	123711	123711
totalyldnotadmittedsurvivedTHFicer	6.90095	6.89706	2.84873
totalyldadmittedalivePHCFdaly	7490.62	7512.09	61951.3
totalyldadmittedalivePHCFcostemv	88961.4	88961.4	88961.4
totalyldadmittedalivePHCFdalysaverted	12632.1	12610.7	-41828.6
totalyldadmittedalivePHCFincrementalcost	88960.5	88960.5	88960.5
totalyldadmittedalivePHCFincrementalcost	88960.5	88960.5	88960.5
totalyldadmittedalivePHCFicer	7.04239	7.05437	-2.12679
totalyldadmittedaliveCHWdaly	4566.53	4587.76	58414.7
totalyldadmittedaliveCHWcostemv	85491.7	85491.7	85491.7
totalyldadmittedaliveCHWdalysaverted	15556.2	15535	-38291.9
totalyldadmittedaliveCHWincrementalcost	85490.8	85490.8	85490.8
totalyldadmittedaliveCHWicer	5.4956	5.5031	-2.23261
totalyldadmittedaliveTHFdaly	2155.06	2186.05	80780.1
totalyldadmittedaliveTHFcostemv	123712	123712	123712
totalyldadmittedaliveTHFdalysaverted	17967.7	17936.7	-60657.3
totalyldadmittedaliveTHFincrementalcost	123711	123711	123711
totalyldadmittedaliveTHFicer	6.88517	6.89706	-2.0395
totalyldadmitteddiedPHCFdaly	7512.04	7512.09	10086.3
totalyldadmitteddiedPHCFcostemv	88961.4	88961.4	88961.4
totalyldadmitteddiedPHCFdalysaverted	12610.7	12610.7	10036.5
totalyldadmitteddiedPHCFincrementalcost	88960.5	88960.5	88960.5
totalyldadmitteddiedPHCFincrementalcost	88960.5	88960.5	88960.5
totalyldadmitteddiedPHCFicer	7.05434	7.05437	8.86373
totalyldadmitteddiedCHWdaly	4587.69	4587.76	7774.52
totalyldadmitteddiedCHWcostemv	85491.7	85491.7	85491.7
totalyldadmitteddiedCHWdalysaverted	15535.1	15535	12348.2
totalyldadmitteddiedCHWincrementalcost	85490.8	85490.8	85490.8
totalyldadmitteddiedCHWicer	5.50308	5.5031	6.92331
totalyldadmitteddiedTHFdaly	2185.92	2186.05	8560.92
totalyldadmitteddiedTHFcostemv	123712	123712	123712
totalyldadmitteddiedTHFdalysaverted	17936.8	17936.7	11561.9
totalyldadmitteddiedTHFincrementalcost	123711	123711	123711
totalyldadmitteddiedTHFicer	6.89701	6.89706	10.6999
pNoRectalPHCFdaly	7512.09	7512.09	7512.09
pNoRectalPHCFcostemv	88961.4	88961.4	88961.4
pNoRectalPHCFdalysaverted	12610.7	12610.7	12610.7
pNoRectalPHCFincrementalcost	88960.5	88960.5	88960.5
pNoRectalPHCFincrementalcost	88960.5	88960.5	88960.5
pNoRectalPHCFicer	7.05437	7.05437	7.05437
pNoRectalCHWdaly	1088.29	4587.76	8087.23
pNoRectalCHWcostemv	86567.6	85491.7	84415.8
pNoRectalCHWdalysaverted	19034.5	15535	12035.5
pNoRectalCHWincrementalcost	86566.7	85490.8	84414.9
pNoRectalCHWicer	4.54789	5.5031	7.0138
pNoRectalTHFdaly	2186.05	2186.05	2186.05
pNoRectalTHFcostemv	123712	123712	123712
pNoRectalTHFdalysaverted	17936.7	17936.7	17936.7
pNoRectalTHFincrementalcost	123711	123711	123711
pNoRectalTHFicer	6.89706	6.89706	6.89706
pCompliancePHCFdaly	20122.8	7512.09	1328.91
pCompliancePHCFcostemv	4465.9	88961.4	130391
pCompliancePHCFdalysaverted	3.63798e-12	12610.7	18793.9
pCompliancePHCFincrementalcost	4465.01	88960.5	130390
pCompliancePHCFincrementalcost	4465.01	88960.5	130390
pCompliancePHCFicer	1.22733e+15	7.05437	6.93788
pComplianceCHWdaly	10605.6	4587.76	1637.15
pComplianceCHWcostemv	1531.13	85491.7	126659
pComplianceCHWdalysaverted	9517.21	15535	18485.6
pComplianceCHWincrementalcost	1530.24	85490.8	126658
pComplianceCHWicer	0.160787	5.5031	6.85169
pComplianceTHFdaly	2186.05	2186.05	2186.05
pComplianceTHFcostemv	123712	123712	123712
pComplianceTHFdalysaverted	17936.7	17936.7	17936.7
pComplianceTHFincrementalcost	123711	123711	123711
pComplianceTHFicer	6.89706	6.89706	6.89706
pinpatientCFRPHCFdaly	33.5036	7512.09	18232.4
pinpatientCFRPHCFcostemv	133736	88961.4	61271.6
pinpatientCFRPHCFdalysaverted	20089.3	12610.7	1890.37
pinpatientCFRPHCFincrementalcost	133736	88960.5	61270.7
pinpatientCFRPHCFincrementalcost	133736	88960.5	61270.7
pinpatientCFRPHCFicer	6.65707	7.05437	32.4121
pinpatientCFRCHWdaly	33.5036	4587.76	19998.8
pinpatientCFRCHWcostemv	130801	85491.7	51212.9
pinpatientCFRCHWdalysaverted	20089.3	15535	124.003
pinpatientCFRCHWincrementalcost	130800	85490.8	51212
pinpatientCFRCHWicer	6.51093	5.5031	412.989
pinpatientCFRTHFdaly	33.5036	2186.05	28734.1
pinpatientCFRTHFcostemv	129272	123712	55140
pinpatientCFRTHFdalysaverted	20089.3	17936.7	-8611.34
pinpatientCFRTHFincrementalcost	129271	123711	55139.1
pinpatientCFRTHFicer	6.43481	6.89706	-6.40308
panemianotreatmentPHCFcostemv	88961.4	88961.4	88961.4
panemianotreatmentPHCFdalysaverted	12610.7	12610.7	12610.7
panemianotreatmentPHCFincrementalcost	88960.5	88960.5	88960.5
panemianotreatmentPHCFincrementalcost	88960.5	88960.5	88960.5
panemianotreatmentPHCFicer	7.05437	7.05437	7.05437
panemianotreatmentCHWdaly	4587.76	4587.76	4587.76
panemianotreatmentCHWcostemv	85491.7	85491.7	85491.7
panemianotreatmentCHWdalysaverted	15535	15535	15535
panemianotreatmentCHWincrementalcost	85490.8	85490.8	85490.8
panemianotreatmentCHWicer	5.5031	5.5031	5.5031
panemianotreatmentTHFdaly	2186.05	2186.05	2186.05
panemianotreatmentTHFcostemv	123712	123712	123712
panemianotreatmentTHFdalysaverted	17936.7	17936.7	17936.7
panemianotreatmentTHFincrementalcost	123711	123711	123711
panemianotreatmentTHFicer	6.89706	6.89706	6.89706
pNSSequelaePHCFdaly	7512.09	7512.09	7512.09
pNSSequelaePHCFcostemv	88961.4	88961.4	88961.4
pNSSequelaePHCFdalysaverted	12610.7	12610.7	12610.7
pNSSequelaePHCFincrementalcost	88960.5	88960.5	88960.5
pNSSequelaePHCFincrementalcost	88960.5	88960.5	88960.5
pNSSequelaePHCFicer	7.05437	7.05437	7.05437
pNSSequelaeCHWdaly	4587.76	4587.76	4587.76
pNSSequelaeCHWcostemv	85491.7	85491.7	85491.7
pNSSequelaeCHWdalysaverted	15535	15535	15535
pNSSequelaeCHWincrementalcost	85490.8	85490.8	85490.8
pNSSequelaeCHWicer	5.5031	5.5031	5.5031
pNSSequelaeTHFdaly	2186.05	2186.05	2186.05
pNSSequelaeTHFcostemv	123712	123712	123712
pNSSequelaeTHFdalysaverted	17936.7	17936.7	17936.7
pNSSequelaeTHFincrementalcost	123711	123711	123711
pNSSequelaeTHFicer	6.89706	6.89706	6.89706
pEIRectalPHCFdaly	6931.74	7512.09	8116.12
pEIRectalPHCFcostemv	90460.3	88961.4	87401.2
pEIRectalPHCFdalysaverted	13191	12610.7	12006.6
pEIRectalPHCFincrementalcost	90459.5	88960.5	87400.3
pEIRectalPHCFincrementalcost	90459.5	88960.5	87400.3
pEIRectalPHCFicer	6.85765	7.05437	7.27932
pEIRectalCHWdaly	4060.4	4587.76	5136.65
pEIRectalCHWcostemv	86405.7	85491.7	84540.4
pEIRectalCHWdalysaverted	16062.4	15535	14986.1
pEIRectalCHWincrementalcost	86404.9	85490.8	84539.5
pEIRectalCHWicer	5.5031	5.5031	5.64118
pEIRectalTHFdaly	2186.05	2186.05	2186.05
pEIRectalTHFcostemv	123712	123712	123712
pEIRectalTHFdalysaverted	17936.7	17936.7	17936.7
pEIRectalTHFincrementalcost	123711	123711	123711
pEIRectalTHFicer	6.89706	6.89706	6.89706
pNoRefHospPHCFdaly	7368.3	7512.09	8087.23
pNoRefHospPHCFcostemv	89450.2	88961.4	87005.8
pNoRefHospPHCFdalysaverted	12754.5	12610.7	12035.5
pNoRefHospPHCFincrementalcost	89449.4	88960.5	87004.9
pNoRefHospPHCFincrementalcost	89449.4	88960.5	87004.9
pNoRefHospPHCFicer	7.01318	7.05437	7.229
pNoRefHospCHWdaly	4587.76	4587.76	4587.76
pNoRefHospCHWcostemv	85491.7	85491.7	85491.7
pNoRefHospCHWdalysaverted	15535	15535	15535
pNoRefHospCHWincrementalcost	85490.8	85490.8	85490.8
pNoRefHospTHFdaly	2186.05	2186.05	2186.05
pNoRefHospTHFcostemv	123712	123712	123712
pNoRefHospTHFdalysaverted	17936.7	17936.7	17936.7
pNoRefHospTHFincrementalcost	123711	123711	123711
pNoRefHospTHFicer	6.89706	6.89706	6.89706

## Sheet: THF
	[,1]	[,2]	[,3]			LOW	HIGH	BASE
yllTHFdaly	31.1959	2186.05	6406.12		yllTHFicer	-6066.97	2.32959	6.89706
yllTHFcostemv	123712	123712	123712		costCHWsalariesTHFicer	6.89706	6.89706	6.89706
yllTHFdalysaverted	-20.3909	17936.7	53104		costPHCsalariesTHFicer	6.60863	9.53551	6.89706
yllTHFicer	-6066.97	6.89706	2.32959		costRectalartTHFicer	6.89706	6.89706	6.89706
					costimquinineTHFicer	6.89706	6.89706	6.89706
costCHWsalariesTHFdaly	2186.05	2186.05	2186.05		costimartTHFicer	6.89706	6.89706	6.89706
costCHWsalariesTHFcostemv	123712	123712	123712		costinpatientdiesTHFicer	6.69042	10.8718	6.89706
costCHWsalariesTHFdalysaverted	17936.7	17936.7	17936.7		costinpatientlivesTHFicer	0.525575	103.666	6.89706
costCHWsalariesTHFincrementalcost	123711	123711	123711		costNSTHFicer	6.89706	6.89706	6.89706
costCHWsalariesTHFicer	6.89706	6.89706	6.89706		costanemiaTHFicer	6.89706	6.89706	6.89706
					costRDTTHFicer	6.86669	62.6182	6.89706
costPHCsalariesTHFdaly	2186.05	2186.05	2186.05		costnotreatmentTHFicer	6.89706	6.85804	6.89316
costPHCsalariesTHFcostemv	118538	123712	171037		costofalivenohospitalTHFicer	6.89711	6.72986	6.89706
costPHCsalariesTHFdalysaverted	17936.7	17936.7	17936.7		probquinTHFicer	6.89706	6.89706	6.89706
costPHCsalariesTHFincrementalcost	118537	123711	171036		ratioEIquinvsartTHFicer	6.89706	6.89706	6.89706
costPHCsalariesTHFicer	6.60863	6.89706	9.53551		probimrouteTHFicer	6.89706	6.89706	6.89706
					costofalivepostadmittionTHFicer	6.90095	7.41269	6.89706
costRectalartTHFdaly	2186.05	2186.05	2186.05		totalyldadmittedaliveTHFicer	6.88517	-2.0395	6.89706
costRectalartTHFcostemv	123712	123712	123712		totalyldadmitteddiedTHFicer	6.89701	10.6999	6.89706
costRectalartTHFdalysaverted	17936.7	17936.7	17936.7		pNoRectalTHFicer	6.89706	6.89706	6.89706
costRectalartTHFincrementalcost	123711	123711	123711		pComplianceTHFicer	6.89706	6.89706	6.89706
costRectalartTHFicer	6.89706	6.89706	6.89706		pinpatientCFRTHFicer	6.43481	-6.40308	6.89706
					panemianotreatmentTHFicer	6.89706	6.89706	6.89706
costimquinineTHFdaly	2186.05	2186.05	2186.05		pNSSequelaeTHFicer	6.89706	6.89706	6.89706
costimquinineTHFcostemv	123712	123712	123712		pEIRectalTHFicer	6.89706	6.89706	6.89706
costimquinineTHFdalysaverted	17936.7	17936.7	17936.7		pNoRefHospTHFicer	6.89706	6.89706	6.89706
costimquinineTHFincrementalcost	123711	123711	123711
costimquinineTHFicer	6.89706	6.89706	6.89706
costimartTHFdaly	2186.05	2186.05	2186.05
costimartTHFcostemv	123712	123712	123712
costimartTHFdalysaverted	17936.7	17936.7	17936.7
costimartTHFincrementalcost	123711	123711	123711
costimartTHFicer	6.89706	6.89706	6.89706
costinpatientdiesTHFdaly	2186.05	2186.05	2186.05
costinpatientdiesTHFcostemv	120005	123712	195005
costinpatientdiesTHFdalysaverted	17936.7	17936.7	17936.7
costinpatientdiesTHFincrementalcost	120004	123711	195004
costinpatientdiesTHFicer	6.69042	6.89706	10.8718
costinpatientlivesTHFdaly	2186.05	2186.05	2186.05
costinpatientlivesTHFcostemv	9427.98	123712	1859428
costinpatientlivesTHFdalysaverted	17936.7	17936.7	17936.7
costinpatientlivesTHFincrementalcost	9427.09	123711	1859427
costinpatientlivesTHFicer	0.525575	6.89706	103.666
costNSTHFdaly	2186.05	2186.05	2186.05
costNSTHFcostemv	123712	123712	123712
costNSTHFdalysaverted	17936.7	17936.7	17936.7
costNSTHFincrementalcost	123711	123711	123711
costNSTHFicer	6.89706	6.89706	6.89706
costanemiaTHFdaly	2186.05	2186.05	2186.05
costanemiaTHFcostemv	123712	123712	123712
costanemiaTHFdalysaverted	17936.7	17936.7	17936.7
costanemiaTHFincrementalcost	123711	123711	123711
costanemiaTHFicer	6.89706	6.89706	6.89706
costRDTTHFdaly	2186.05	2186.05	2186.05
costRDTTHFcostemv	123167	123712	1123167
costRDTTHFdalysaverted	17936.7	17936.7	17936.7
costRDTTHFincrementalcost	123166	123711	1123166
costRDTTHFicer	6.86669	6.89706	62.6182
costnotreatmentTHFdaly	2186.05	2186.05	2186.05
costnotreatmentTHFcostemv	123712	123712	123712
costnotreatmentTHFdalysaverted	17936.7	17936.7	17936.7
costnotreatmentTHFincrementalcost	123711	123641	123011
costnotreatmentTHFicer	6.89706	6.89316	6.85804
costofalivenohospitalTHFdaly	2186.05	2186.05	2186.05
costofalivenohospitalTHFcostemv	123712	123712	123712
costofalivenohospitalTHFdalysaverted	17936.7	17936.7	17936.7
costofalivenohospitalTHFincrementalcost	123712	123711	120712
costofalivenohospitalTHFicer	6.89711	6.89706	6.72986
probquinTHFdaly	2186.05	2186.05	2186.05
probquinTHFcostemv	123712	123712	123712
probquinTHFdalysaverted	17936.7	17936.7	17936.7
probquinTHFincrementalcost	123711	123711	123711
probquinTHFicer	6.89706	6.89706	6.89706
ratioEIquinvsartTHFdaly	2186.05	2186.05	2186.05
ratioEIquinvsartTHFcostemv	123712	123712	123712
ratioEIquinvsartTHFdalysaverted	17936.7	17936.7	17936.7
ratioEIquinvsartTHFincrementalcost	123711	123711	123711
ratioEIquinvsartTHFicer	6.89706	6.89706	6.89706
probimrouteTHFdaly	2186.05	2186.05	2186.05
probimrouteTHFcostemv	123712	123712	123712
probimrouteTHFdalysaverted	17936.7	17936.7	17936.7
probimrouteTHFincrementalcost	123711	123711	123711
probimrouteTHFicer	6.89706	6.89706	6.89706
costofalivepostadmittionTHFdaly	2186.05	2186.05	2186.05
costofalivepostadmittionTHFcostemv	123712	123712	132960
costofalivepostadmittionTHFdalysaverted	17926.6	17936.7	17936.7
costofalivepostadmittionTHFincrementalcost	123711	123711	132959
costofalivepostadmittionTHFicer	6.90095	6.89706	7.41269
totalyldnotadmittedsurvivedTHFdaly	2186.05	2186.05	2186.05
totalyldnotadmittedsurvivedTHFcostemv	123712	123712	123712
totalyldnotadmittedsurvivedTHFdalysaverted	17926.6	17936.7	43426.6
totalyldnotadmittedsurvivedTHFincrementalcost	123711	123711	123711
totalyldnotadmittedsurvivedTHFicer	6.90095	6.89706	2.84873
totalyldadmittedaliveTHFdaly	2155.06	2186.05	80780.1
totalyldadmittedaliveTHFcostemv	123712	123712	123712
totalyldadmittedaliveTHFdalysaverted	17967.7	17936.7	-60657.3
totalyldadmittedaliveTHFincrementalcost	123711	123711	123711
totalyldadmittedaliveTHFicer	6.88517	6.89706	-2.0395
totalyldadmitteddiedTHFdaly	2185.92	2186.05	8560.92
totalyldadmitteddiedTHFcostemv	123712	123712	123712
totalyldadmitteddiedTHFdalysaverted	17936.8	17936.7	11561.9
totalyldadmitteddiedTHFincrementalcost	123711	123711	123711
totalyldadmitteddiedTHFicer	6.89701	6.89706	10.6999
pNoRectalTHFdaly	2186.05	2186.05	2186.05
pNoRectalTHFcostemv	123712	123712	123712
pNoRectalTHFdalysaverted	17936.7	17936.7	17936.7
pNoRectalTHFincrementalcost	123711	123711	123711
pNoRectalTHFicer	6.89706	6.89706	6.89706
pComplianceTHFdaly	2186.05	2186.05	2186.05
pComplianceTHFcostemv	123712	123712	123712
pComplianceTHFdalysaverted	17936.7	17936.7	17936.7
pComplianceTHFincrementalcost	123711	123711	123711
pComplianceTHFicer	6.89706	6.89706	6.89706
pinpatientCFRTHFdaly	33.5036	2186.05	28734.1
pinpatientCFRTHFcostemv	129272	123712	55140
pinpatientCFRTHFdalysaverted	20089.3	17936.7	-8611.34
pinpatientCFRTHFincrementalcost	129271	123711	55139.1
pinpatientCFRTHFicer	6.43481	6.89706	-6.40308
panemianotreatmentTHFdaly	2186.05	2186.05	2186.05
panemianotreatmentTHFcostemv	123712	123712	123712
panemianotreatmentTHFdalysaverted	17936.7	17936.7	17936.7
panemianotreatmentTHFincrementalcost	123711	123711	123711
panemianotreatmentTHFicer	6.89706	6.89706	6.89706
pNSSequelaeTHFdaly	2186.05	2186.05	2186.05
pNSSequelaeTHFcostemv	123712	123712	123712
pNSSequelaeTHFdalysaverted	17936.7	17936.7	17936.7
pNSSequelaeTHFincrementalcost	123711	123711	123711
pNSSequelaeTHFicer	6.89706	6.89706	6.89706
pEIRectalTHFdaly	2186.05	2186.05	2186.05
pEIRectalTHFcostemv	123712	123712	123712
pEIRectalTHFdalysaverted	17936.7	17936.7	17936.7
pEIRectalTHFincrementalcost	123711	123711	123711
pEIRectalTHFicer	6.89706	6.89706	6.89706
pNoRefHospTHFdaly	2186.05	2186.05	2186.05
pNoRefHospTHFcostemv	123712	123712	123712
pNoRefHospTHFdalysaverted	17936.7	17936.7	17936.7
pNoRefHospTHFincrementalcost	123711	123711	123711
pNoRefHospTHFicer	6.89706	6.89706	6.89706

## Sheet: icer THF 1
	[,1]	[,2]	[,3]			LOW	HIGH	BASE						HIGH	LOW	BASE
yllTHFicer	-6066.97	6.89706	2.32959		yllTHFicer	-6066.97	2.32959	6.89706	6069.3	6069.3
costCHWsalariesTHFicer	6.89706	6.89706	6.89706		costCHWsalariesTHFicer	6.89706	6.89706	6.89706	0	0		costCHWsalariesTHFicer		6.89706	6.89706	6.89706
costPHCsalariesTHFicer	6.60863	6.89706	9.53551		costPHCsalariesTHFicer	6.60863	9.53551	6.89706	2.92687	2.92687		costPHCsalariesTHFicer		9.53551	6.60863	6.89706
costRectalartTHFicer	6.89706	6.89706	6.89706		costRectalartTHFicer	6.89706	6.89706	6.89706	0	0		costRectalartTHFicer		6.89706	6.89706	6.89706
costimquinineTHFicer	6.89706	6.89706	6.89706		costimquinineTHFicer	6.89706	6.89706	6.89706	0	0		costimquinineTHFicer		6.89706	6.89706	6.89706
costimartTHFicer	6.89706	6.89706	6.89706		costimartTHFicer	6.89706	6.89706	6.89706	0	0		costimartTHFicer		6.89706	6.89706	6.89706
costinpatientdiesTHFicer	6.69042	6.89706	10.8718		costinpatientdiesTHFicer	6.69042	10.8718	6.89706	4.18137	4.18137		costinpatientdiesTHFicer		10.8718	6.69042	6.89706
costinpatientlivesTHFicer	0.525575	6.89706	103.666		costinpatientlivesTHFicer	0.525575	103.666	6.89706	103.14	103.14		costinpatientlivesTHFicer		103.666	0.525575	6.89706
costNSTHFicer	6.89706	6.89706	6.89706		costNSTHFicer	6.89706	6.89706	6.89706	0	0		costNSTHFicer		6.89706	6.89706	6.89706
costanemiaTHFicer	6.89706	6.89706	6.89706		costanemiaTHFicer	6.89706	6.89706	6.89706	0	0		costanemiaTHFicer		6.89706	6.89706	6.89706
costRDTTHFicer	6.86669	6.89706	62.6182		costRDTTHFicer	6.86669	62.6182	6.89706	55.7515	55.7515		costRDTTHFicer		62.6182	6.86669	6.89706
costnotreatmentTHFicer	6.89706	6.89316	6.85804		costnotreatmentTHFicer	6.89706	6.85804	6.89316	-0.039026	0.039026		costnotreatmentTHFicer		6.85804	6.89706	6.89316
costofalivenohospitalTHFicer	6.89711	6.89706	6.72986		costofalivenohospitalTHFicer	6.89711	6.72986	6.89706	-0.167254	0.167254		costofalivenohospitalTHFicer		6.72986	6.89711	6.89706
probquinTHFicer	6.89706	6.89706	6.89706		probquinTHFicer	6.89706	6.89706	6.89706	0	0		probquinTHFicer		6.89706	6.89706	6.89706
ratioEIquinvsartTHFicer	6.89706	6.89706	6.89706		ratioEIquinvsartTHFicer	6.89706	6.89706	6.89706	0	0		ratioEIquinvsartTHFicer		6.89706	6.89706	6.89706
probimrouteTHFicer	6.89706	6.89706	6.89706		probimrouteTHFicer	6.89706	6.89706	6.89706	0	0		probimrouteTHFicer		6.89706	6.89706	6.89706
costofalivepostadmittionTHFicer	6.90095	6.89706	7.41269		costofalivepostadmittionTHFicer	6.90095	7.41269	6.89706	0.511736	0.511736		costofalivepostadmittionTHFicer		7.41269	6.90095	6.89706
totalyldadmittedaliveTHFicer	6.88517	6.89706	-2.0395		totalyldadmittedaliveTHFicer	6.88517	-2.0395	6.89706	-8.92467	8.92467		totalyldadmittedaliveTHFicer		-2.0395	6.88517	6.89706
totalyldadmitteddiedTHFicer	6.89701	6.89706	10.6999		totalyldadmitteddiedTHFicer	6.89701	10.6999	6.89706	3.80289	3.80289		totalyldadmitteddiedTHFicer		10.6999	6.89701	6.89706
pNoRectalTHFicer	6.89706	6.89706	6.89706		pNoRectalTHFicer	6.89706	6.89706	6.89706	0	0		pNoRectalTHFicer		6.89706	6.89706	6.89706
pComplianceTHFicer	6.89706	6.89706	6.89706		pComplianceTHFicer	6.89706	6.89706	6.89706	0	0		pComplianceTHFicer		6.89706	6.89706	6.89706
pinpatientCFRTHFicer	6.43481	6.89706	-6.40308		pinpatientCFRTHFicer	6.43481	-6.40308	6.89706	-12.8379	12.8379		pinpatientCFRTHFicer		-6.40308	6.43481	6.89706
panemianotreatmentTHFicer	6.89706	6.89706	6.89706		panemianotreatmentTHFicer	6.89706	6.89706	6.89706	0	0		panemianotreatmentTHFicer		6.89706	6.89706	6.89706
pNSSequelaeTHFicer	6.89706	6.89706	6.89706		pNSSequelaeTHFicer	6.89706	6.89706	6.89706	0	0		pNSSequelaeTHFicer		6.89706	6.89706	6.89706
pEIRectalTHFicer	6.89706	6.89706	6.89706		pEIRectalTHFicer	6.89706	6.89706	6.89706	0	0		pEIRectalTHFicer		6.89706	6.89706	6.89706
pNoRefHospTHFicer	6.89706	6.89706	6.89706		pNoRefHospTHFicer	6.89706	6.89706	6.89706	0	0		pNoRefHospTHFicer		6.89706	6.89706	6.89706

## Sheet: icer THF 2
				103.14		costinpatientlivesTHFicer		103.666	0.525575	6.89706
				55.7515		costRDTTHFicer		62.6182	6.86669	6.89706
				12.8379		pinpatientCFRTHFicer		-6.40308	6.43481	6.89706
				8.92467		totalyldadmittedaliveTHFicer		-2.0395	6.88517	6.89706
				4.18137		costinpatientdiesTHFicer		10.8718	6.69042	6.89706
				3.80289		totalyldadmitteddiedTHFicer		10.6999	6.89701	6.89706
				2.92687		costPHCsalariesTHFicer		9.53551	6.60863	6.89706
				0.511736		costofalivepostadmittionTHFicer		7.41269	6.90095	6.89706
				0.167254		costofalivenohospitalTHFicer		6.72986	6.89711	6.89706
				0.039026		costnotreatmentTHFicer		6.85804	6.89706	6.89316
													had not effect on iCER of THC
													costNSTHFicer
													costanemiaTHFicer
													panemianotreatmentTHFicer
													pNSSequelaeTHFicer

## Sheet: PHCF
	[,1]	[,2]	[,3]			[,1]	[,2]	[,3]	DIFFERENCE
	-4845.58	5.5031	1.85876		yllPHCFicer	-6221.5	7.05437	2.38273	6223.88
yllPHCFcostemv	88961.4	88961.4	88961.4		costCHWsalariesPHCFicer	7.05437	7.05437	7.05437	0
yllPHCFcostemvhigh	88961.4				costPHCsalariesPHCFicer	6.5056	7.05437	12.0743	5.56873
yllPHCFdalysaverted	-14.2989	12610.7	37335.5		costRectalartPHCFicer	7.04649	7.05437	7.12579	0.079295
yllPHCFincrementalcost	88960.5	88960.5	88960.5		costimquininePHCFicer	7.05092	7.05437	7.09056	0.039647
yllPHCFincrementalcost	88960.5	88960.5	88960.5		costimartPHCFicer	7.02844	7.05437	7.30598	0.277541
yllPHCFicer	-6221.5	7.05437	2.38273		costinpatientdiesPHCFicer	6.93569	7.05437	9.33727	2.40158
					costinpatientlivesPHCFicer	0.77714	7.05437	102.392	101.615
					costNSPHCFicer	7.05437	7.05437	7.05437	0
costCHWsalariesPHCFcostemv	88961.4	88961.4	88961.4		costanemiaPHCFicer	7.05437	7.05437	7.05437	0
costCHWsalariesPHCFdalysaverted	12610.7	12610.7	12610.7		costRDTPHCFicer	6.98217	7.05437	139.489	132.507
costCHWsalariesPHCFincrementalcost	88960.5	88960.5	88960.5		costnotreatmentPHCFicer	7.05437	7.05065	7.01713	-0.037247
costCHWsalariesPHCFincrementalcost	88960.5	88960.5	88960.5		costofalivenohospitalPHCFicer	7.05442	7.05437	6.89479	-0.159627
costCHWsalariesPHCFicer	7.05437	7.05437	7.05437		probquinPHCFicer	7.09203	7.05437	7.01697	-0.07506
					ratioEIquinvsartPHCFicer	7.01458	7.05437	7.56305	0.548474
costPHCsalariesPHCFcostemv	82040.9	88961.4	152266		probimroutePHCFicer	7.02788	7.05437	7.08093	0.053048
costPHCsalariesPHCFdalysaverted	12610.7	12610.7	12610.7		costofalivepostadmittionPHCFicer	7.05817	7.05437	7.56237	0.504201
costPHCsalariesPHCFincrementalcost	82040.1	88960.5	152266		totalyldnotadmittedsurvivedPHCFicer	7.05817	7.05437	2.99385	-4.06432
costPHCsalariesPHCFincrementalcost	82040.1	88960.5	152266		totalyldadmittedalivePHCFicer	7.04239	7.05437	-2.12679	-9.16917
costPHCsalariesPHCFicer	6.5056	7.05437	12.0743		totalyldadmitteddiedPHCFicer	7.05434	7.05437	8.86373	1.80938
					pNoRectalPHCFicer	7.05437	7.05437	7.05437	0
costRectalartPHCFcostemv	88862	88961.4	89861.9		pCompliancePHCFicer	1.22733e+15	7.05437	6.93788	-1.22733e+15
costRectalartPHCFdalysaverted	12610.7	12610.7	12610.7		pinpatientCFRPHCFicer	6.65707	7.05437	32.4121	25.755
costRectalartPHCFincrementalcost	88861.1	88960.5	89861.1		panemianotreatmentPHCFicer	7.05437	7.05437	7.05437	0
costRectalartPHCFincrementalcost	88861.1	88960.5	89861.1		pNSSequelaePHCFicer	7.05437	7.05437	7.05437	0
costRectalartPHCFicer	7.04649	7.05437	7.12579		pEIRectalPHCFicer	6.85765	7.05437	7.27932	0.421672
					pNoRefHospPHCFicer	7.01318	7.05437	7.229	0.215821
costimquininePHCFcostemv	88917.8	88961.4	89417.8
costimquininePHCFdalysaverted	12610.7	12610.7	12610.7
costimquininePHCFincrementalcost	88916.9	88960.5	89416.9
costimquininePHCFincrementalcost	88916.9	88960.5	89416.9			[,1]	[,2]	[,3]	DIFFERENCE
costimquininePHCFicer	7.05092	7.05437	7.09056		yllPHCFicer	-6221.5	7.05437	2.38273	6223.88
					costPHCsalariesPHCFicer	6.5056	7.05437	12.0743	5.56873
costimartPHCFcostemv	88634.4	88961.4	92134.4		costinpatientdiesPHCFicer	6.93569	7.05437	9.33727	2.40158
costimartPHCFdalysaverted	12610.7	12610.7	12610.7		costinpatientlivesPHCFicer	0.77714	7.05437	102.392	101.615
costimartPHCFincrementalcost	88633.5	88960.5	92133.5		costRDTPHCFicer	6.98217	7.05437	139.489	132.507
costimartPHCFincrementalcost	88633.5	88960.5	92133.5		totalyldnotadmittedsurvivedPHCFicer	7.05817	7.05437	2.99385	-4.06432
costimartPHCFicer	7.02844	7.05437	7.30598		totalyldadmittedalivePHCFicer	7.04239	7.05437	-2.12679	-9.16917
					totalyldadmitteddiedPHCFicer	7.05434	7.05437	8.86373	1.80938
					pCompliancePHCFicer	1.22733e+15	7.05437	6.93788	-1.22733e+15
costinpatientdiesPHCFcostemv	87464.6	88961.4	117750		pinpatientCFRPHCFicer	6.65707	7.05437	32.4121	25.755
costinpatientdiesPHCFdalysaverted	12610.7	12610.7	12610.7
costinpatientdiesPHCFincrementalcost	87463.8	88960.5	117749
costinpatientdiesPHCFincrementalcost	87463.8	88960.5	117749
costinpatientdiesPHCFicer	6.93569	7.05437	9.33727
costinpatientlivesPHCFcostemv	9801.16	88961.4	1291230
costinpatientlivesPHCFdalysaverted	12610.7	12610.7	12610.7
costinpatientlivesPHCFincrementalcost	9800.27	88960.5	1291229
costinpatientlivesPHCFincrementalcost	9800.27	88960.5	1291229
costinpatientlivesPHCFicer	0.77714	7.05437	102.392
costNSPHCFcostemv	88961.4	88961.4	88961.4
costNSPHCFdalysaverted	12610.7	12610.7	12610.7
costNSPHCFincrementalcost	88960.5	88960.5	88960.5
costNSPHCFincrementalcost	88960.5	88960.5	88960.5
costNSPHCFicer	7.05437	7.05437	7.05437
costanemiaPHCFdaly	7512.09	7512.09	7512.09
costanemiaPHCFcostemv	88961.4	88961.4	88961.4
costanemiaPHCFdalysaverted	12610.7	12610.7	12610.7
costanemiaPHCFincrementalcost	88960.5	88960.5	88960.5			HAVE NO EFFECT ON ICER		Hav an effect of less 0.5 diff
costanemiaPHCFincrementalcost	88960.5	88960.5	88960.5
costanemiaPHCFicer	7.05437	7.05437	7.05437			costNSPHCFicer		pEIRectalPHCFicer
						costanemiaPHCFicer		pNoRefHospPHCFicer
costRDTPHCFcostemv	88050.8	88961.4	1759051			panemianotreatmentPHCFicer		ratioEIquinvsartPHCFicer
costRDTPHCFdalysaverted	12610.7	12610.7	12610.7			pNSSequelaePHCFicer		costofalivepostadmittionPHCFicer
costRDTPHCFincrementalcost	88049.9	88960.5	1759050					costimartPHCFicer
costRDTPHCFicer	6.98217	7.05437	139.489		HAD A MINOR EFFECT (0.08)	costRectalartPHCFicer		pNoRectalPHCFicer
						costimquininePHCFicer
costnotreatmentPHCFcostemv	88961.4	88984.4	89191.7			costnotreatmentPHCFicer
costnotreatmentPHCFdalysaverted	12610.7	12610.7	12610.7			probquinPHCFicer
costnotreatmentPHCFincrementalcost	88960.5	88913.5	88490.8			probimroutePHCFicer
costnotreatmentPHCFicer	7.05437	7.05065	7.01713
costofalivenohospitalPHCFcostemv	88961.1	88961.4	89948.1
costofalivenohospitalPHCFdalysaverted	12610.7	12610.7	12610.7
costofalivenohospitalPHCFincrementalcost	88961.1	88960.5	86948.1
costofalivenohospitalPHCFicer	7.05442	7.05437	6.89479
probquinPHCFdaly	7554.55	7512.09	7469.62
probquinPHCFcostemv	89135.1	88961.4	88787.6
probquinPHCFdalysaverted	12568.2	12610.7	12653.1
probquinPHCFincrementalcost	89134.2	88960.5	88786.8
probquinPHCFincrementalcost	89134.2	88960.5	88786.8
probquinPHCFicer	7.09203	7.05437	7.01697
ratioEIquinvsartPHCFdaly	7398.85	7512.09	8800.17
ratioEIquinvsartPHCFcostemv	89253.9	88961.4	85634.4
ratioEIquinvsartPHCFdalysaverted	12723.9	12610.7	11322.6
ratioEIquinvsartPHCFincrementalcost	89253	88960.5	85633.5
ratioEIquinvsartPHCFincrementalcost	89253	88960.5	85633.5
ratioEIquinvsartPHCFicer	7.01458	7.05437	7.56305
probimroutePHCFcostemv	88726.7	88961.4	89196
probimroutePHCFcostemvhigh	89196
probimroutePHCFdalysaverted
probimroutePHCFincrementalcost	88725.8	88960.5	89195.1
probimroutePHCFincrementalcost	88725.8	88960.5	89195.1
probimroutePHCFicer	7.02788	7.05437	7.08093
costofalivepostadmittionPHCFcostemv	88961.4	88961.4	95367.5
costofalivepostadmittionPHCFdalysaverted	12603.9	12610.7	12610.7
costofalivepostadmittionPHCFincrementalcost	88960.5	88960.5	95366.7
costofalivepostadmittionPHCFincrementalcost	88960.5	88960.5	95366.7
costofalivepostadmittionPHCFicer	7.05817	7.05437	7.56237
totalyldnotadmittedsurvivedPHCFdaly	7508.76	7512.09	15898.3
totalyldnotadmittedsurvivedPHCFcostemv	88961.4	88961.4	88961.4
totalyldnotadmittedsurvivedPHCFdalysaverted	12603.9	12610.7	29714.4
totalyldnotadmittedsurvivedPHCFincrementalcost	88960.5	88960.5	88960.5
totalyldnotadmittedsurvivedPHCFincrementalcost	88960.5	88960.5	88960.5
totalyldnotadmittedsurvivedPHCFicer	7.05817	7.05437	2.99385
totalyldadmittedalivePHCFdaly	7490.62	7512.09	61951.3
totalyldadmittedalivePHCFcostemv	88961.4	88961.4	88961.4
totalyldadmittedalivePHCFdalysaverted	12632.1	12610.7	-41828.6
totalyldadmittedalivePHCFincrementalcost	88960.5	88960.5	88960.5
totalyldadmittedalivePHCFincrementalcost	88960.5	88960.5	88960.5
totalyldadmittedalivePHCFicer	7.04239	7.05437	-2.12679
totalyldadmitteddiedPHCFdaly	7512.04	7512.09	10086.3
totalyldadmitteddiedPHCFcostemv	88961.4	88961.4	88961.4
totalyldadmitteddiedPHCFdalysaverted	12610.7	12610.7	10036.5
totalyldadmitteddiedPHCFincrementalcost	88960.5	88960.5	88960.5
totalyldadmitteddiedPHCFincrementalcost	88960.5	88960.5	88960.5
totalyldadmitteddiedPHCFicer	7.05434	7.05437	8.86373
pNoRectalPHCFdaly	7512.09	7512.09	7512.09
pNoRectalPHCFcostemv	88961.4	88961.4	88961.4
pNoRectalPHCFdalysaverted	12610.7	12610.7	12610.7
pNoRectalPHCFincrementalcost	88960.5	88960.5	88960.5
pNoRectalPHCFincrementalcost	88960.5	88960.5	88960.5
pNoRectalPHCFicer	7.05437	7.05437	7.05437
pCompliancePHCFdaly	20122.8	7512.09	1328.91
pCompliancePHCFcostemv	4465.9	88961.4	130391
pCompliancePHCFdalysaverted	3.63798e-12	12610.7	18793.9
pCompliancePHCFincrementalcost	4465.01	88960.5	130390
pCompliancePHCFincrementalcost	4465.01	88960.5	130390
pCompliancePHCFicer	1.22733e+15	7.05437	6.93788
pinpatientCFRPHCFdaly	33.5036	7512.09	18232.4
pinpatientCFRPHCFcostemv	133736	88961.4	61271.6
pinpatientCFRPHCFdalysaverted	20089.3	12610.7	1890.37
pinpatientCFRPHCFincrementalcost	133736	88960.5	61270.7
pinpatientCFRPHCFincrementalcost	133736	88960.5	61270.7
pinpatientCFRPHCFicer	6.65707	7.05437	32.4121
pinpatientCFRCHWdaly	33.5036	4587.76	19998.8
panemianotreatmentPHCFcostemv	88961.4	88961.4	88961.4
panemianotreatmentPHCFdalysaverted	12610.7	12610.7	12610.7
panemianotreatmentPHCFincrementalcost	88960.5	88960.5	88960.5
panemianotreatmentPHCFincrementalcost	88960.5	88960.5	88960.5
panemianotreatmentPHCFicer	7.05437	7.05437	7.05437
pNSSequelaePHCFdaly	7512.09	7512.09	7512.09
pNSSequelaePHCFcostemv	88961.4	88961.4	88961.4
pNSSequelaePHCFdalysaverted	12610.7	12610.7	12610.7
pNSSequelaePHCFincrementalcost	88960.5	88960.5	88960.5
pNSSequelaePHCFincrementalcost	88960.5	88960.5	88960.5
pNSSequelaePHCFicer	7.05437	7.05437	7.05437
pEIRectalPHCFdaly	6931.74	7512.09	8116.12
pEIRectalPHCFcostemv	90460.3	88961.4	87401.2
pEIRectalPHCFdalysaverted	13191	12610.7	12006.6
pEIRectalPHCFincrementalcost	90459.5	88960.5	87400.3
pEIRectalPHCFincrementalcost	90459.5	88960.5	87400.3
pEIRectalPHCFicer	6.85765	7.05437	7.27932
pNoRefHospPHCFdaly	7368.3	7512.09	8087.23
pNoRefHospPHCFcostemv	89450.2	88961.4	87005.8
pNoRefHospPHCFdalysaverted	12754.5	12610.7	12035.5
pNoRefHospPHCFincrementalcost	89449.4	88960.5	87004.9
pNoRefHospPHCFincrementalcost	89449.4	88960.5	87004.9
pNoRefHospPHCFicer	7.01318	7.05437	7.229

## Sheet: CHW
	[,1]	[,2]	[,3]
	-4845.58	5.5031	1.85876
yllCHWdaly	28.448	4587.76	13516.7
yllCHWcostemv	85491.7	85491.7	85491.7
yllCHWcostemvhigh	85491.7
yllCHWdalysaverted	-17.643	15535	45993.4
yllCHWincrementalcost	85490.8	85490.8	85490.8
yllCHWicer	-4845.58	5.5031	1.85876
costCHWsalariesCHWdaly	4587.76	4587.76	4587.76
costCHWsalariesCHWcostemv	84632.7	85491.7	93631.7
costCHWsalariesCHWdalysaverted	15535	15535	15535
costCHWsalariesCHWincrementalcost	84631.8	85490.8	93630.8
costCHWsalariesCHWicer	5.44781	5.5031	6.02708
costPHCsalariesCHWdaly	4587.76	4587.76	4587.76
costPHCsalariesCHWcostemv	82020.3	85491.7	117247
costPHCsalariesCHWdalysaverted	15535	15535	15535
costPHCsalariesCHWincrementalcost	82019.4	85490.8	117246
costPHCsalariesCHWicer	5.27965	5.5031	7.5472
costRectalartCHWdaly	4587.76	4587.76	4587.76
costRectalartCHWcostemv	85367.5	85491.7	86617.4
costRectalartCHWdalysaverted	15535	15535	15535
costRectalartCHWincrementalcost	85366.6	85490.8	86616.6
costRectalartCHWicer	5.49511	5.5031	5.57557
costimquinineCHWdaly	4587.76	4587.76	4587.76
costimquinineCHWcostemv	85491.7	85491.7	85491.7
costimquinineCHWdalysaverted	15535	15535	15535
costimquinineCHWincrementalcost	85490.8	85490.8	85490.8
costimquinineCHWicer	5.5031	5.5031	5.5031
costimartCHWdaly	4587.76	4587.76	4587.76
costimartCHWcostemv	85491.7	85491.7	85491.7
costimartCHWdalysaverted	15535	15535	15535
costimartCHWincrementalcost	85490.8	85490.8	85490.8
costimartCHWicer	5.5031	5.5031	5.5031
costinpatientdiesCHWdaly	4587.76	4587.76	4587.76
costinpatientdiesCHWcostemv	83638.9	85491.7	121131
costinpatientdiesCHWdalysaverted	15535	15535	15535
costinpatientdiesCHWincrementalcost	83638	85490.8	121130
costinpatientdiesCHWicer	5.38384	5.5031	7.79723
costinpatientlivesCHWdaly	4587.76	4587.76	4587.76
costinpatientlivesCHWcostemv	7221.87	85491.7	1274238
costinpatientlivesCHWdalysaverted	15535	15535	15535
costinpatientlivesCHWincrementalcost	7220.98	85490.8	1274237
costinpatientlivesCHWicer	0.46482	5.5031	82.0235
costNSCHWdaly	4587.76	4587.76	4587.76
costNSCHWcostemv	85491.7	85491.7	85491.7
costNSCHWdalysaverted	15535	15535	15535
costNSCHWincrementalcost	85490.8	85490.8	85490.8
costNSCHWicer	5.5031	5.5031	5.5031
costanemiaCHWdaly	4587.76	4587.76	4587.76
costanemiaCHWcostemv	85491.7	85491.7	85491.7
costanemiaCHWdalysaverted	15535	15535	15535
costanemiaCHWincrementalcost	85490.8	85490.8	85490.8
costanemiaCHWicer	5.5031	5.5031	5.5031
costRDTCHWdaly	4587.76	4587.76	4587.76
costRDTCHWdalysaverted	15535	15535	15535
costRDTCHWincrementalcost	84580.3	85490.8	1755580
costRDTCHWicer	5.44449	5.5031	113.008
costnotreatmentCHWdaly	4587.76	4587.76	4587.76
costnotreatmentCHWcostemv	85491.7	85503.8	85612.9
costnotreatmentCHWdalysaverted	15535	15535	15535
costnotreatmentCHWincrementalcost	85490.8	85432.9	84912
costnotreatmentCHWicer	5.5031	5.49938	5.46585
costofalivenohospitalCHWdaly	4587.76	4587.76	4587.76
costofalivenohospitalCHWcostemv	85491.1	85491.7	87569.1
costofalivenohospitalCHWdalysaverted	15535	15535	15535
costofalivenohospitalCHWincrementalcost	85491.1	85490.8	84569.1
costofalivenohospitalCHWicer	5.50312	5.5031	5.44378
probquinCHWdaly	4587.76	4587.76	4587.76
probquinCHWcostemv	85491.7	85491.7	85491.7
probquinCHWdalysaverted	15535	15535	15535
probquinCHWincrementalcost	85490.8	85490.8	85490.8
probquinCHWicer
ratioEIquinvsartCHWdaly	4587.76	4587.76	4587.76
ratioEIquinvsartCHWcostemv	85491.7	85491.7	85491.7
ratioEIquinvsartCHWdalysaverted	15535	15535	15535
ratioEIquinvsartCHWincrementalcost	85490.8	85490.8	85490.8
ratioEIquinvsartCHWicer	5.5031	5.5031	5.5031
probimrouteCHWdaly	4587.76	4587.76	4587.76
probimrouteCHWcostemv	85491.7	85491.7	85491.7
probimrouteCHWdalysaverted	15535	15535	15535
probimrouteCHWincrementalcost	85490.8	85490.8	85490.8
probimrouteCHWicer	5.5031	5.5031	5.5031
costofalivepostadmittionCHWdaly	4580.76	4587.76	4587.76
costofalivepostadmittionCHWcostemv	85491.7	85491.7	91825.8
costofalivepostadmittionCHWdalysaverted	15531.9	15535	15535
costofalivepostadmittionCHWincrementalcost	85490.8	85490.8	91824.9
costofalivepostadmittionCHWicer	5.5042	5.5031	5.91084
totalyldnotadmittedsurvivedCHWdaly	4580.76	4587.76	22244.2
totalyldnotadmittedsurvivedCHWcostemv	85491.7	85491.7	85491.7
totalyldnotadmittedsurvivedCHWdalysaverted	15531.9	15535	23368.5
totalyldnotadmittedsurvivedCHWincrementalcost	85490.8	85490.8	85490.8
totalyldnotadmittedsurvivedCHWicer	5.5042	5.5031	3.65838
totalyldadmittedaliveCHWdaly	4566.53	4587.76	58414.7
totalyldadmittedaliveCHWcostemv	85491.7	85491.7	85491.7
totalyldadmittedaliveCHWdalysaverted	15556.2	15535	-38291.9
totalyldadmittedaliveCHWincrementalcost	85490.8	85490.8	85490.8
totalyldadmittedaliveCHWicer	5.4956	5.5031	-2.23261
totalyldadmitteddiedCHWdaly	4587.69	4587.76	7774.52
totalyldadmitteddiedCHWcostemv	85491.7	85491.7	85491.7
totalyldadmitteddiedCHWdalysaverted	15535.1	15535	12348.2
totalyldadmitteddiedCHWincrementalcost	85490.8	85490.8	85490.8
totalyldadmitteddiedCHWicer	5.50308	5.5031	6.92331
pNoRectalCHWdaly	1088.29	4587.76	8087.23
pNoRectalCHWcostemv	86567.6	85491.7	84415.8
pNoRectalCHWdalysaverted	19034.5	15535	12035.5
pNoRectalCHWincrementalcost	86566.7	85490.8	84414.9
pNoRectalCHWicer	4.54789	5.5031	7.0138
pComplianceCHWdaly	10605.6	4587.76	1637.15
pComplianceCHWcostemv	1531.13	85491.7	126659
pComplianceCHWdalysaverted	9517.21	15535	18485.6
pComplianceCHWincrementalcost	1530.24	85490.8	126658
pComplianceCHWicer	0.160787	5.5031	6.85169
pinpatientCFRCHWdaly	33.5036	4587.76	19998.8
pinpatientCFRCHWcostemv	130801	85491.7	51212.9
pinpatientCFRCHWdalysaverted	20089.3	15535	124.003
pinpatientCFRCHWincrementalcost	130800	85490.8	51212
pinpatientCFRCHWicer	6.51093	5.5031	412.989
panemianotreatmentCHWdaly	4587.76	4587.76	4587.76
panemianotreatmentCHWcostemv	85491.7	85491.7	85491.7
panemianotreatmentCHWdalysaverted	15535	15535	15535
panemianotreatmentCHWincrementalcost	85490.8	85490.8	85490.8
panemianotreatmentCHWicer	5.5031	5.5031	5.5031
pNSSequelaeCHWdaly	4587.76	4587.76	4587.76
pNSSequelaeCHWcostemv	85491.7	85491.7	85491.7
pNSSequelaeCHWdalysaverted	15535	15535	15535
pNSSequelaeCHWincrementalcost	85490.8	85490.8	85490.8
pNSSequelaeCHWicer	5.5031	5.5031	5.5031
pEIRectalCHWdaly	4060.4	4587.76	5136.65
pEIRectalCHWcostemv	86405.7	85491.7	84540.4
pEIRectalCHWdalysaverted	16062.4	15535	14986.1
pEIRectalCHWincrementalcost	86404.9	85490.8	84539.5
pEIRectalCHWicer	5.5031	5.5031	5.64118
pNoRefHospCHWdaly	4587.76	4587.76	4587.76
pNoRefHospCHWcostemv	85491.7	85491.7	85491.7
pNoRefHospCHWdalysaverted	15535	15535	15535
pNoRefHospCHWincrementalcost	85490.8	85490.8	85490.8
	[,1]	[,2]	[,3]
yllCHWicer	-4845.58	5.5031	1.85876
costCHWsalariesCHWicer	5.44781	5.5031	6.02708
costPHCsalariesCHWicer	5.27965	5.5031	7.5472
costRectalartCHWicer	5.49511	5.5031	5.57557
costimquinineCHWicer	5.5031	5.5031	5.5031
costimartCHWicer	5.5031	5.5031	5.5031
costinpatientdiesCHWicer	5.38384	5.5031	7.79723
costinpatientlivesCHWicer	0.46482	5.5031	82.0235
costNSCHWicer	5.5031	5.5031	5.5031
costanemiaCHWicer	5.5031	5.5031	5.5031
costRDTCHWicer	5.44449	5.5031	113.008
costnotreatmentCHWicer	5.5031	5.49938	5.46585
costofalivenohospitalCHWicer	5.50312	5.5031	5.44378
probquinCHWicer
ratioEIquinvsartCHWicer	5.5031	5.5031	5.5031
probimrouteCHWicer	5.5031	5.5031	5.5031
costofalivepostadmittionCHWicer	5.5042	5.5031	5.91084
totalyldnotadmittedsurvivedCHWicer	5.5042	5.5031	3.65838
totalyldadmittedaliveCHWicer	5.4956	5.5031	-2.23261
totalyldadmitteddiedCHWicer	5.50308	5.5031	6.92331
pNoRectalCHWicer	4.54789	5.5031	7.0138
pComplianceCHWicer	0.160787	5.5031	6.85169
pinpatientCFRCHWicer	6.51093	5.5031	412.989
panemianotreatmentCHWicer	5.5031	5.5031	5.5031
pNSSequelaeCHWicer	5.5031	5.5031	5.5031
pEIRectalCHWicer	5.5031	5.5031	5.64118
	[,1]	[,2]	[,3]	DIFFERENCE
yllCHWicer	-4845.58	5.5031	1.85876	4847.44
costPHCsalariesCHWicer	5.27965	5.5031	7.5472	2.26756
costinpatientdiesCHWicer	5.38384	5.5031	7.79723	2.41339
costinpatientlivesCHWicer	0.46482	5.5031	82.0235	81.5587
costRDTCHWicer	5.44449	5.5031	5.9823	0.537806
totalyldnotadmittedsurvivedCHWicer	5.5042	5.5031	3.65838	-1.84583
totalyldadmittedaliveCHWicer	5.4956	5.5031	-2.23261	-7.7282
totalyldadmitteddiedCHWicer	5.50308	5.5031	6.92331	1.42023
pNoRectalCHWicer	4.54789	5.5031	7.0138	2.46591
pComplianceCHWicer	0.160787	5.5031	6.85169	6.6909
pinpatientCFRCHWicer	6.51093	5.5031	412.989	406.478
								lower
OMITTED AS HAVE NOT EFFECT ON ICER				yllCHWicer	-4845.58	5.5031	1.85876
panemianotreatmentCHWicer				costPHCsalariesCHWicer	5.27965	5.5031	7.5472
pNSSequelaeCHWicer				costinpatientdiesCHWicer	5.38384	5.5031	7.79723
costNSCHWicer				costinpatientlivesCHWicer	0.46482	5.5031	82.0235
costanemiaCHWicer				costRDTCHWicer	5.44449	5.5031	113.008
				totalyldnotadmittedsurvivedCHWicer	5.5042	5.5031	3.65838
				totalyldadmittedaliveCHWicer	5.4956	5.5031	-2.23261
				totalyldadmitteddiedCHWicer	5.50308	5.5031	6.92331
				pNoRectalCHWicer	4.54789	5.5031	7.0138
				pComplianceCHWicer	0.160787	5.5031	6.85169
				pinpatientCFRCHWicer	6.51093	5.5031	412.989

## Sheet: variables CHW
CHW KEY VARIALBES	PHCF	THF		THR
yllCHWicer	yllPHCFicer
costPHCsalariesCHWicer	costPHCsalariesPHCFicer	costPHCsalariesTHFicer
costinpatientdiesCHWicer	costinpatientdiesPHCFicer	costinpatientdiesTHFicer
costinpatientlivesCHWicer	costinpatientlivesPHCFicer	costinpatientlivesTHFicer
costRDTCHWicer	costRDTPHCFicer	costRDTTHFicer
totalyldnotadmittedsurvivedCHWicer	totalyldnotadmittedsurvivedPHCFicer
totalyldadmittedaliveCHWicer	totalyldadmittedalivePHCFicer	totalyldadmittedaliveTHFicer
totalyldadmitteddiedCHWicer	totalyldadmitteddiedPHCFicer	totalyldadmitteddiedTHFicer		costofalivepostadmittionTHFicer
pNoRectalCHWicer				costofalivenohospitalTHFicer
pComplianceCHWicer	pCompliancePHCFicer			costnotreatmentTHFicer
pinpatientCFRCHWicer	pinpatientCFRPHCFicer	pinpatientCFRTHFicer

## Sheet: distribution parameters
						YLL	1.859	57.1	55.241	-3.641
						In patient costs-patient survives	0.46	50.8	50.34	-5.04
						prob of Referral compliance	0.16	6.85	6.69	-5.34
						In-patient CFR	0.46	6	5.54	-5.04
						YLD if treated	2.23	5.5	3.27	-3.27
						Prob of No pre-referral treatment	4.55	7.01	2.46	-0.95
						In patient treatment cost - patient dies	5.38	7.8	2.42	-0.12
						PHC salaries	5.3	7.54	2.24	-0.2
						YLD if not treated	3.66	5.5	1.84	-1.84
" (2.23-5.50)",
" (0.16-6.85)",
"Inpatient CFR (0.46-6.00)",
