# Supplementary material for: Cost effectiveness of pre-referral antimalarial treatment in severe malaria among children in sub-Saharan Africa
Source: Cost Eff Resour Alloc. 2017 Jul 14;15:14. doi: 10.1186/s12962-017-0076-5 (PMC5512821; doi:10.1186/s12962-017-0076-5)
Supplement: Supplementary file 3 — Additional file 3. DALYS modeling. [file 12962_2017_76_MOESM3_ESM.xls]

## Sheet: Studies
		Comment	Base	Upper limit	Lower limit	Distribution	Vivian
Percentage of population less than 5 years	Greenwood et al 1991	This figure may be oudated	17.6			Point estimate	18	KMIS
Yearly incidence rate in U5 (episodes)	Roca-Felter, 2008		1682			Triangular
Proportion of malarial episodes that progress to severe malaria			0.05
Percentage of severe malaria cases with neurological sequenlae	Najera, 1996; Ayieko		0.03
Efficacy of pre-referal artesunate treated %	Gomes		49	68	19
CFR for in -patient malaria		This figure was very high. Two kenyan studies showed a CFR of 7.5%	0.2
CFR for untreated severe malaria	Najera, 1996; Ayieko		0.5
Diagnostic specificity based on clinical symptoms of severe malaria	Gomes		0.74
percentage of severe malaria cases with anemia	obonyo et al, 2007		18

## Sheet: probabilities
	pNo Rectal	0.5			pNoRefHosp	0.2		ProbAnem	0.18															Costs
	Compliance	0.671			probimroute	0.5		RR compliance PHC	1																unit	Currency			Range
	inpatientCFR	0.075			probquin	0.5																		THC (admission)	Perchild	2005 USD	75.13	Ayieko , Nyanza	(36.33-102.84)
	notreatCFR	0.7																										Sicuri
	EIRectal	0.49			ratioEIquin/art	0.9
	pSequelae	0.03			ratioEI imart/art	1.2
Path	Provider	Prerefer	typePre	pRectal	Inpatient	pInpatient	Dies	pDying	Weight	Deaths	w*deaths
1	CHW	no	no	0.5	inpatient	0.671	Dies	0.075	0.0251625	1	0.0251625
2	CHW	no	no	0.5	inpatient	0.671	Lives	0.925	0.310338	0	0	icer
3	CHW	no	no	0.5	no inpatient	0.329	Dies	0.7	0.11515	1	0.11515
4	CHW	no	no	0.5	no inpatient	0.329	Lives	0.3	0.04935	0	0	CER	7.12007
5	CHW	yes	Rectalart	0.5	inpatient	0.671	Dies	0.03825	0.0128329	1	0.0128329
6	CHW	yes	Rectalart	0.5	inpatient	0.671	Lives	0.96175	0.322667	0	0	Dalys averted	12390.1
7	CHW	yes	Rectalart	0.5	no inpatient	0.329	Dies	0.7	0.11515	1	0.11515
8	CHW	yes	Rectalart	0.5	no inpatient	0.329	Lives	0.3	0.04935	0	0	EV	88.2182
									1	ProbDeath	0.268295	Dalys	7733.8
	Provider	Prerefer	pRefHosp	routePrerefer	probimroute	typeimdrug	probquin	Inpatient	pInpatient	Dies	pDying	Weight	Deaths	w*deaths
1	PHCF	no	0.2	none	none	none	none	inpatient	0.671	Dies	0.075	0.010065	1	0.010065
2	PHCF	no	0.2	none	none	none	none	inpatient	0.671	Lives	0.925	0.124135	0	0
3	PHCF	no	0.2	none	none	none	none	no inpatient	0.329	Dies	0.7	0.04606	1	0.04606
4	PHCF	no	0.2	none	none	none	none	no inpatient	0.329	Lives	0.3	0.01974	0	0
5	PHCF	yes	0.8	im	0.5	Art im	0.5	inpatient	0.671	Dies	0.0309	0.00414678	1	0.00414678
6	PHCF	yes	0.8	im	0.5	Art im	0.5	inpatient	0.671	Lives	0.9691	0.130053	0	0
7	PHCF	yes	0.8	im	0.5	Art im	0.5	no inpatient	0.329	Dies	0.7	0.04606	1	0.04606
8	PHCF	yes	0.8	im	0.5	Art im	0.5	no inpatient	0.329	Lives	0.3	0.01974	0	0
9	PHCF	yes	0.8	im	0.5	quinine	0.5	inpatient	0.671	Dies	0.041925	0.00562634	1	0.00562634
10	PHCF	yes	0.8	im	0.5	quinine	0.5	inpatient	0.671	Lives	0.958075	0.128574	0	0
11	PHCF	yes	0.8	im	0.5	quinine	0.5	no inpatient	0.329	Dies	0.7	0.04606	1	0.04606	CER	7.30716
12	PHCF	yes	0.8	im	0.5	quinine	0.5	no inpatient	0.329	Lives	0.3	0.01974	0	0
13	PHCF	yes	0.8	Rectalart	0.5	none	none	inpatient	0.671	Dies	0.03825	0.0102663	1	0.0102663	Dalys averted	12618.5
14	PHCF	yes	0.8	Rectalart	0.5	none	none	inpatient	0.671	Lives	0.96175	0.258134	0	0
15	PHCF	yes	0.8	Rectalart	0.5	none	none	no inpatient	0.329	Dies	0.7	0.09212	1	0.09212
16	PHCF	yes	0.8	Rectalart	0.5	none	none	no inpatient	0.329	Lives	0.3	0.03948	0	0	EV	92.2054
												1	ProbDeath	0.260404	Dalys	7505.39
	provider	Outcome	pDying	Weight	Deaths	w*deaths	CER	7.10105
1	THCF	Dies	0.075	0.075	1	0.075	dalys averted	17937.8
2	THCF	Lives	0.925	0.925	0	0	EV	127.378
					ProbDeath	0.075	Dalys	2186.05
	provider	Outcome	pDying	Weight	Deaths	w*deaths	CER	0
1	No treatment	Dies	0.7	0.7	1	0.7	dalys averted	0
2	No treatment	Lives	0.3	0.3	0	0	EV	9.8592
					ProbDeath	0.7	Dalys	20123.9
Cost of Primary
Capital cost	Training (ToT)	per person	26670
	Training (HCW)	per person	24000
Recurrent costs	Salary	per person	80000
	im quinine	vial	0.2057
	im artesunate	vial	1.5			(range 1.4-1.62)
tozan	rectal artesunate	unit	0.35			(range 0.31-0.47)
	inventory	10% procurred
SENSITIVITY ANALYSIS
CHW
proNorect	proNorect	complince		CASE FR_IN		case FRNoTrx		EffectivRect
	12390.1		12390.1		12390.1		12390.1		12390.1
0.1	12673.2	0.1	1846.33	0.01	13335.2	0.1	834.999	0.1	12108.4
0.2	12602.4	0.2	3692.87	0.02	13189.8	0.2	2760.85	0.2	12180.6
0.3	12531.6	0.3	5539.41	0.03	13044.4	0.3	4686.69	0.3	12252.9
0.4	12460.9	0.4	7385.95	0.04	12899	0.4	6612.54	0.4	12325.1
0.5	12390.1	0.5	9232.49	0.05	12753.6	0.5	8538.39	0.5	12397.3
0.6	12319.3	0.6	11079	0.07	12462.8	0.6	10464.2	0.6	12469.5
0.7	12248.5	0.7	12925.6	0.09	12172	0.7	12390.1	0.7	12541.7
0.8	12177.8	0.8	14772.1	0.15	11299.6	0.8	14315.9	0.8	12614
0.9	12107	0.9	16618.7	0.25	9845.6	0.9	16241.8	0.9	12686.2
PHF
proPreREf		proImRoute		proIMquin		proEfQuin		proEfart		proCompliance		proCFRin		proCFRnoTrx
	12618.5		12618.5		12618.5		12618.5		12618.5		12618.5		12618.5		12618.5
0.1	12691.1	0.1	12607.2	0.1	12652.5	0.9	12618.5	0.1	12462.7	0.1	1878.99	0.01	13367.5	0.1	1065.01
0.2	12618.5	0.2	12610	0.2	12644	1.1	12646.8	0.2	12476.9	0.2	3759.81	0.02	13252.3	0.2	2990.59
0.3	12545.9	0.3	12612.8	0.3	12635.5	1.3	12675.1	0.3	12491.1	0.3	5640.64	0.03	13137	0.3	4916.17
0.4	12473.4	0.4	12615.7	0.4	12627	1.4	12689.3	0.4	12505.2	0.4	7521.46	0.04	13021.8	0.4	6841.75
0.5	12400.8	0.5	12618.5	0.5	12618.5	1.5	12703.4	0.5	12519.4	0.5	9402.29	0.05	12906.6	0.5	8767.33
0.6	12328.2	0.6	12621.3	0.6	12610	1.6	12717.6	0.6	12533.5	0.6	11283.1	0.07	12676.1	0.6	10692.9
0.7	12255.7	0.7	12624.2	0.7	12601.5			0.7	12547.7	0.7	13163.9	0.09	12445.6	0.7	12618.5
0.8	12183.1	0.8	12627	0.8	12593			0.8	12561.9	0.8	15044.8	0.15	11754.2	0.8	14544.1
0.9	12110.6	0.9	12629.8	0.9	12584.5			1.1	12604.3	0.9	16925.6	0.25	10601.9	0.9	16469.7
THF
proCFRin		porCFRnoTrx
	17937.8		17937.8
0.01	19803.4	0.1	717.354
0.02	19516.4	0.2	3587.43
0.03	19229.4	0.3	6457.51
0.04	18942.4	0.4	9327.59
0.05	18655.3	0.5	12197.7
0.07	18081.3	0.6	15067.8
0.09	17507.3	0.7	17937.8
0.15	15785.3	0.8	20807.9
0.25	12915.2	0.9	23678
NO TRX
	0
pro anemia		pro anemia
	7733.8		7733.8
0.17	7733.8	0.17
0.18	7733.8	0.18
0.19	7733.8	0.19
0.2	7733.8	0.2
0.21	7733.8	0.21
0.22	7733.8	0.22
0.23	7733.8	0.23
0.25	7733.8	0.25

## Sheet: DALYS
			DW Anemia	0.012		Fraction hoAne	0.18		Av Age Death (<1)	0.5				DW Anemia	0.012		Fraction hoAne	0.18		Av Age Death (<1)	0.5					DW Anemia	0.012		Fraction hoAne	0.18		Av Age Death (<1)	0.5				DW Anemia	0.012		Fraction hoAne	0.18		Av Age Death (<1)	0.5
LenghtAd	0.0273973		DWNS	0.473		Fract com anemia	0.36		Av Age Death (>1)	2.5	LenghtAd	0.0273973		DWNS	0.473		Fract com anemia	0.36		Av Age Death (>1)	2.5		LenghtAd	0.0273973		DWNS	0.473		Fract com anemia	0.36		Av Age Death (>1)	2.5	LenghtAd	0.0273973		DWNS	0.473		Fract com anemia	0.36		Av Age Death (>1)	2.5
DuraNS	2		Discount	-0.03		LE males (0-1)	63.1				DuraNS	2		Discount	-0.03		LE males (0-1)	63.1					DuraNS	2		Discount	-0.03		LE males (0-1)	63.1				DuraNS	2		Discount	-0.03		LE males (0-1)	63.1
DuraDied	0.00821918		Percent Males	0.506		LE females (0-1)	65.6				DuraDied	0.00821918		Percent Males	0.506		LE females (0-1)	65.6					DuraDied	0.00821918		Percent Males	0.506		LE females (0-1)	65.6				DuraDied	0.00821918		Percent Males	0.506		LE females (0-1)	65.6
DurAnemia	0.0833333		Percent less 1 year	0.2		LE males (1-5)	65				DurAnemia	0.0833333		Percent less 1 year	0.2		LE males (1-5)	65					DurAnemia	0.0833333		Percent less 1 year	0.2		LE males (1-5)	65				DurAnemia	0.0833333		Percent less 1 year	0.2		LE males (1-5)	65
			Population	1000		LE females (1-5)	67.5							Population	1000		LE females (1-5)	67.5								Population	1000		LE females (1-5)	67.5							Population	1000		LE females (1-5)	67.5
			DW Mal	0.211		FractionNS	0.03							DW Mal	0.211		FractionNS	0.03								DW Mal	0.211		FractionNS	0.03							DW Mal	0.211		FractionNS	0.03
CHW	YLL										PHF	YLL											THF	YLL										No treatment	YLL
		Population	Deaths	Deaths/1000	Av. Age	Standard		YLLs	YLL per				Population	Deaths	Deaths/1000	Av. Age	Standard		YLLs	YLL per					Population	Deaths	Deaths/1000	Av. Age	Standard		YLLs	YLL per				Population	Deaths	Deaths/1000	Av. Age	Standard		YLLs	YLL per
					at death	LE	Dis LE		1000							at death	LE	Dis LE		1000								at death	LE	Dis LE		1000							at death	LE	Dis LE		1000
MALES	0-1	101.2	27.1515	268.295	0.5	63.1	28.3127	768.732	7596.16		MALES	0-1	101.2	26.3529	260.404	0.5	63.1	28.3127	746.122	7372.75			MALES	0-1	101.2	7.59	75	0.5	63.1	28.3127	214.893	2123.45		MALES	0-1	101.2	70.84	700	0.5	63.1	28.3127	2005.67	19818.9
	1-4	404.8	108.606	268.295	2.5	65.6	28.6755	3114.33	7693.49			1-4	404.8	105.412	260.404	2.5	65.6	28.6755	3022.73	7467.22				1-4	404.8	30.36	75	2.5	65.6	28.6755	870.587	2150.66			1-4	404.8	283.36	700	2.5	65.6	28.6755	8125.48	20072.8
FEMALES	0-1	98.8	26.5076	268.295	0.5	65	28.5909	757.875	7670.8		FEMALES	0-1	98.8	25.728	260.404	0.5	65	28.5909	735.585	7445.19			FEMALES	0-1	98.8	7.41	75	0.5	65	28.5909	211.858	2144.31		FEMALES	0-1	98.8	69.16	700	0.5	65	28.5909	1977.34	20013.6
	1-4	395.2	106.03	268.295	2.5	67.5	28.9335	3067.83	7762.73			1-4	395.2	102.912	260.404	2.5	67.5	28.9335	2977.6	7534.42				1-4	395.2	29.64	75	2.5	67.5	28.9335	857.59	2170.02			1-4	395.2	276.64	700	2.5	67.5	28.9335	8004.17	20253.5
			268.295				sub	7708.77						260.404				sub	7482.04							75				sub	2154.93						700				sub	20112.7
CHW	YLD episode										PHF	YLD episode											THF	YLD episode										No treatment	YLD episode
		Population	No. Cases	DW	Av Dur		YLLs	YLL per					Population	No. Cases	DW	Av Dur		YLLs	YLL per						Population	No. Cases	DW	Av Dur		YLDs	YLL per					Population	No. Cases	DW	Av Dur		YLLs	YLL per
						DF		1000									DF		1000										DF		1000									DF		1000
	Survived	1000	731.705	0.211	0.0273973	0.027386	4.22812					Survived	1000	260.404	0.211	0.0273973	0.027386	1.50473						Survived	1000	925	0.211	0.0273973	0.027386	5.34506					Survived	300	300	0.211	0.0273973	0.027386	1.73353
	Died	1000	268.295	0.211	0.00821918	0.00821816	0.465233					Died	1000	739.596	0.211	0.00821918	0.00821816	1.28248						Died	1000	75	0.211	0.00821918	0.00821816	0.130052					Died	700	700	0.211	0.00821918	0.00821816	1.21382
							4.69335											2.78722												5.47512											2.94736
CHW	YLD NS										PHF	YLD NS											THF	YLD NS										no treatment	YLD NS
		Population	No. Cases	DW	Av Dur		YLLs						Population	No. Cases	DW	Av Dur		YLLs							Population	No. Cases	DW	Av Dur		YLDs						Population	No. Cases	DW	Av Dur		YLLs
						DF											DF												DF											DF
	Survived	731.705	21.9511	0.473	2	1.94118	20.1551					Survived	739.596	22.1879	0.473	2	1.94118	20.3724						Survived	925	27.75	0.473	2	1.94118	25.4795					Survived	300	9	0.473	2	1.94118	8.26361
CHW	YLD Anemia										PHF	YLD Anemia											THF	YLD Anemia										no treatment	YLD Anemia
		Population		No. Cases	DW	Av Dur		YLLs					Population		No. Cases	DW	Av Dur		YLLs						Population		No. Cases	DW	Av Dur		YLLs					Population		No. Cases	DW	Av Dur		YLLs
		(survived+status)	Incidence Anemia				DF						(survived+status)	Incidence Anemia				DF							(survived+status)	Incidence Anemia				DF						(survived+status)	Incidence Anemia				DF
	Anemia hos	633.005	0.18	113.941	0.012	0.0833333	0.0832293	0.113799				Anemia hos	640.896	0.18	115.361	0.012	0.0833333	0.0832293	0.115217					Anemia hos	925	0.18	166.5	0.012	0.0833333	0.0832293	0.166292
	Anemia NT	98.7	0.36	35.532	0.012	0.166667	0.166251	0.0708866				Anemia NT	98.7	0.36	35.532	0.012	0.166667	0.166251	0.0708866																Anemia NT	300	0.36	108	0.012	0	0	0
								0.184685											0.186104												0.166292											0
	CHW	Total DALYS	7733.8									PHF	Total DALYS	7505.39										THF	Total DALYS	2186.05									No treatment	Total DALYS	20123.9
	pro anemia		pro anemiaPHF		proAnemiaTHF		proNoTRx
		7733.8		7505.39		2186.05		20123.9
	0.17	7733.79	0.17	7505.38	0.17	2186.04	0.17	20123.9
	0.18	7733.8	0.18	7505.39	0.18	2186.05	0.18	20123.9
	0.19	7733.81	0.19	7505.39	0.19	2186.06	0.19	20123.9
	0.2	7733.82	0.2	7505.4	0.2	2186.07	0.2	20123.9
	0.21	7733.83	0.21	7505.4	0.21	2186.08	0.21	20123.9
	0.22	7733.84	0.22	7505.41	0.22	2186.09	0.22	20123.9
	0.23	7733.85	0.23	7505.42	0.23	2186.1	0.23	20123.9
	0.25	7733.87	0.25	7505.43	0.25	2186.11	0.25	20123.9
proNSCHW		proNSPHF		proNSTHF		proNoTRx
	7733.8		7505.39		2186.05		20123.9
0.022	7728.42	0.022	7499.95	0.022	2179.26	0.022	20121.7
0.03	7733.8	0.03	7505.39	0.03	2186.05	0.03	20123.9
0.04	7740.52	0.04	7512.18	0.04	2194.54	0.04	20126.6
0.05	7747.24	0.05	7518.97	0.05	2203.04	0.05	20129.4
0.2	7848.01	0.2	7620.83	0.2	2330.43	0.2	20170.7
0.4	7982.38	0.4	7756.65	0.4	2500.3	0.4	20225.8

## Sheet: COSTS
	IMPLEMENTATION COSTS
			Shared cost							NB	current exchange rate 101.952
			Launching product			2000000					international dollar rate 48.30
			Printing manuals	per trainer		1250					current exchange rate 101.952
			Printing guidelines	per trainer		600										ayieko			sicuri	sicuri
											CHW - salaries	PHC worker salaries	Rectal ar	im quinine	im art	in patient	inventory cost	taxes	cost NS	cost ane	RDT	CIF	CPI		CIF embeded I the acquisition cost
			Cost CHW		unit cost						5000	80000	0.228	0.2	1.5	75.22	0.09	0	36	33.4	0.5	0	0.051		No taxes paid for antimalarials
			Capital cost	Training (ToT)	per person	26670											inventory mgt	taxes				CIF			those who sought inpatient and died had less costs as we assumed 2 median days of hospitalisation as opposed to those who recovered(5 days(3-8)
				Training (CHW)	per person	11900											0.09	0				0
											CHW salaries	phc worker	rectal	im quinine	im artesunate	rdt	inpatient cost	cost NS	cost Ane		pINpatientDie	0.4
			Recurrent cost								0.86	3.45	0.24852	0.218	1.635	0.545	123.55	48.52	45.02
	Cost items					CHW - salaries	PHC worker salaries	Rectal ar	im quinine	im art	in patient	cost NS	cost ane	cost irration	rectal	CIF	inventory	taxes	PHC wages	chw salaries	growth rate		,.
									0.2-0.205	1.4-1.62	36.33-102.84				0.105-0.350	0-0	8-10%	0-0%	60000-100000	2000-8000	4.4-5.1
			pNo Rectal	0.5			pNoRefHosp	0.2
			Compliance	0.671			probimroute	0.5
			inpatientCFR	0.075			probquin	0.5
			notreatCFR	0.7
			EIRectal	0.49			ratioEIquin/art	0.9
			pSequelae	0.03			ratioEI imart/art	1.2
		Path	Provider	Prerefer	typePre	pRectal	Inpatient	pInpatient	Dies	pDying	Weight	Deaths	w*deaths	CHW - salaries	PHC worker salaries	Rectal ar	im quinine	im art	in patient	cost NS	cost ane	cost RDT		total cost	cost*weight
		1	CHW	no	no	0.5	inpatient	0.671	Dies	0.075	0.0251625	1	0.0251625	0.86	0	0	0	0	49.42	0	0	0.545		50.825	1.27888
		2	CHW	no	no	0.5	inpatient	0.671	Lives	0.925	0.310338	0	0	0.86	0	0	0	0	123.55	1.4556	8.1036	0.545		134.514	41.7448
		3	CHW	no	no	0.5	no inpatient	0.329	Dies	0.7	0.11515	1	0.11515	0.86	0	0	0	0	0	0	0	0.545		1.405	0.161786
		4	CHW	no	no	0.5	no inpatient	0.329	Lives	0.3	0.04935	0	0	0.86	0	0	0	0	0	1.4556	0.18	0.545		3.0406	0.150054
		5	CHW	yes	Rectalart	0.5	inpatient	0.671	Dies	0.03825	0.0128329	1	0.0128329	0.86	0	0.24852	0	0	49.42	0	0	0.545		51.0735	0.65542
		6	CHW	yes	Rectalart	0.5	inpatient	0.671	Lives	0.96175	0.322667	0	0	0.86	0	0.24852	0	0	123.55	1.4556	8.1036	0.545		134.763	43.4835
		7	CHW	yes	Rectalart	0.5	no inpatient	0.329	Dies	0.7	0.11515	1	0.11515	0.86	0	0.24852	0	0	0	0	0	0.545		1.65352	0.190403
		8	CHW	yes	Rectalart	0.5	no inpatient	0.329	Lives	0.3	0.04935	0	0	0.86	0	0.24852	0	0	0	1.4556	8.1036	0.545		11.2127	0.553348
																									88.2182
			Provider	Prerefer	pRefHosp	routePrerefer	probimroute	typeimdrug	probquin	Inpatient	pInpatient	Dies	pDying	Weight	Deaths	w*deaths	CHW - salaries	PHC worker salaries	Rectal ar	im quinine	im art	in patient	cost NS	cost ane	cost RDT		total cost	cost *weight
		1	PHCF	no	0.2	none	none	none	none	inpatient	0.671	Dies	0.075	0.010065	1	0.010065	0	3.45	0	0	0	49.42	0	0	0.545		53.415	0.537622
		2	PHCF	no	0.2	none	none	none	none	inpatient	0.671	Lives	0.925	0.124135	0	0	0	3.45	0	0	0	123.55	1.4556	8.1036	0.545		137.104	17.0194
		3	PHCF	no	0.2	none	none	none	none	no inpatient	0.329	Dies	0.7	0.04606	1	0.04606	0	3.45	0	0	0	0	0	0	0.545		3.995	0.18401
		4	PHCF	no	0.2	none	none	none	none	no inpatient	0.329	Lives	0.3	0.01974	0	0	0	3.45	0	0	0	0	1.4556	8.1036	0.545		13.5542	0.26756
		5	PHCF	yes	0.8	im	0.5	Art im	0.5	inpatient	0.671	Dies	0.0309	0.00414678	1	0.00414678	0	3.45	0	0	1.635	49.42	0	0	0.545		55.05	0.22828
		6	PHCF	yes	0.8	im	0.5	Art im	0.5	inpatient	0.671	Lives	0.9691	0.130053	0	0	0	3.45	0	0	1.635	123.55	1.4556	8.1036	0.545		138.739	18.0435
		7	PHCF	yes	0.8	im	0.5	Art im	0.5	no inpatient	0.329	Dies	0.7	0.04606	1	0.04606	0	3.45	0	0	1.635	0	0	0	0.545		5.63	0.259318
		8	PHCF	yes	0.8	im	0.5	Art im	0.5	no inpatient	0.329	Lives	0.3	0.01974	0	0	0	3.45	0	0	1.635	0	1.4556	8.1036	0.545		15.1892	0.299835
		9	PHCF	yes	0.8	im	0.5	quinine	0.5	inpatient	0.671	Dies	0.041925	0.00562634	1	0.00562634	0	3.45	0	0.218	0	49.42	0	0	0.545		53.633	0.301757
		10	PHCF	yes	0.8	im	0.5	quinine	0.5	inpatient	0.671	Lives	0.958075	0.128574	0	0	0	3.45	0	0.218	0	123.55	1.4556	8.1036	0.545		137.322	17.656
		11	PHCF	yes	0.8	im	0.5	quinine	0.5	no inpatient	0.329	Dies	0.7	0.04606	1	0.04606	0	3.45	0	0.218	0	0	0	0	0.545		4.213	0.194051
		12	PHCF	yes	0.8	im	0.5	quinine	0.5	no inpatient	0.329	Lives	0.3	0.01974	0	0	0	3.45	0	0.218	0	0	1.4556	8.1036	0.545		13.7722	0.271863
		13	PHCF	yes	0.8	Rectalart	0.5	none	none	inpatient	0.671	Dies	0.03825	0.0102663	1	0.0102663	0	3.45	0.24852	0	0	49.42	0	0	0.545		53.6635	0.550926
		14	PHCF	yes	0.8	Rectalart	0.5	none	none	inpatient	0.671	Lives	0.96175	0.258134	0	0	0	3.45	0.24852	0	0	123.55	1.4556	8.1036	0.545		137.353	35.4554
		15	PHCF	yes	0.8	Rectalart	0.5	none	none	no inpatient	0.329	Dies	0.7	0.09212	1	0.09212	0	3.45	0.24852	0	0	0	0	0	0.545		4.24352	0.390913
		16	PHCF	yes	0.8	Rectalart	0.5	none	none	no inpatient	0.329	Lives	0.3	0.03948	0	0	0	3.45	0.24852	0	0	0	1.4556	8.1036	0.545		13.8027	0.544931
																												92.2054
			provider	Outcome	pDying	Weight	Deaths	w*deaths		PHC worker salaries	Rectal ar	im quinine	im art	in patient	cost NS	cost ane	cost RDT		total cost	cost*weight
		1	THCF	Dies	0.075	0.075	1	0.075	0	part of inpatient cost	0	0	0	49.42	0	0	0.545		49.965	3.74737
		2	THCF	Lives	0.925	0.925	0	0	0	part of inpatient cost	0	0	0	123.55	1.4556	8.1036	0.545		133.654	123.63
																				127.378
			provider	Outcome	pDying	Weight	Deaths	w*deaths	CHW - salaries	PHC worker salaries	Rectal ar	im quinine	im art	in patient	cost NS	cost ane	cost RDT		total cost	cost*weight
		1	No treatment	Dies	0.7	0.7	1	0.7	0	0	0	0	0	0	0	0	0		0	0
		2	No treatment	Lives	0.3	0.3	0	0	0	0	0	0	0	0	1.4556	8.1036	0		9.5592	9.8592
																				9.8592
	compliance	CFRin			CFRnoTR	EIR
chw			88.2182		88.2182		88.2182
	88.2182	0.01	90.974	0.1	89.3231	0.1	87.3969
0.1	15.8776	0.02	90.55	0.2	89.139	0.2	87.6075
0.2	28.5467	0.03	90.1261	0.3	88.9548	0.3	87.8181
0.3	41.2158	0.04	89.7021	0.4	88.7707	0.4	88.0287
0.4	53.8849	0.05	89.2781	0.5	88.5865	0.5	88.2393
0.5	66.554	0.07	88.4302	0.6	88.4023	0.6	88.4498
0.6	79.2231	0.09	87.5822	0.7	88.2182	0.7	88.6604
0.7	91.8922	0.15	85.0384	0.8	88.034	0.8	88.871
0.8	104.561	0.25	80.7987	0.9	87.8499	0.9	89.0816
0.9	117.23						87.1863
PHF		CFRin		CFRniTr		Equin
	92.2054		92.2054		92.2054		92.2054
0.1	19.9814	0.01	94.3889	0.1	94.0923	0.7	92.1228
0.2	32.6301	0.02	94.0529	0.2	93.7778	0.8	92.1641
0.3	45.2788	0.03	93.717	0.3	93.4634	1.2	92.3292
0.4	57.9275	0.04	93.3811	0.4	93.1489	1.5	92.453
0.5	70.5761	0.05	93.0452	0.5	92.8344	1.6	92.4943
0.6	83.2248	0.07	92.3733	0.6	92.5199	2	92.6594
0.7	95.8735	0.09	91.7015	0.7	92.2054	2.1	92.7007
0.8	108.522	0.15	89.6859	0.8	91.8909	0.1	91.8752
0.9	121.171	0.25	86.3267	0.9	91.5764	0	91.8339
THF	CFRin	CFRnoTR
	127.378		127.378
0.01	132.817	0.1	127.378
0.02	131.98	0.2	127.378
0.03	131.144	0.3	127.378
0.04	130.307	0.4	127.378
0.05	129.47	0.5	127.378
0.07	127.796	0.6	127.378
0.09	126.122	0.7	127.378
0.15	121.101	0.8	127.378
0.25	112.732	0.9	127.378
