# Supplementary material for: Cost effectiveness of pre-referral antimalarial treatment in severe malaria among children in sub-Saharan Africa
Source: Cost Eff Resour Alloc. 2017 Jul 14;15:14. doi: 10.1186/s12962-017-0076-5 (PMC5512821; doi:10.1186/s12962-017-0076-5)
Supplement: Supplementary file 4 — Additional file 4. Difference in ICER between CHW and PHF. [file 12962_2017_76_MOESM4_ESM.xlsx]

## Sheet: ICER from CWH to PHF
From CHW TO PHF	0	0.25	0.5	0.75	1			equation=PHF-COST for CHW
Incremental cost	-79560.6	-6826.53	2429.16	12938.7	129756
Incremental DALYS averteed	-35787.5	-4834.83	-2462.02	-888.911	5609.22
ICER	-2003.64	-7.79543	-1.45343	0.659343	1627.47
From PHF TO THF	0	0.25	0.5	0.75	1			Eqn=THF-PHF
Incremental cost	-16512.9	14357.9	34098.7	61288.8	246377
Incremental DALYS averted	-4915.34	1765.43	4730.1	8658.37	40010.3
ICER	-76.852	4.19399	6.73982	10.9116	307.883
