# Supplementary material for: Cost effectiveness of pre-referral antimalarial treatment in severe malaria among children in sub-Saharan Africa
Source: Cost Eff Resour Alloc. 2017 Jul 14;15:14. doi: 10.1186/s12962-017-0076-5 (PMC5512821; doi:10.1186/s12962-017-0076-5)
Supplement: Supplementary file 5 — Additional file 5. Result PSA. [file 12962_2017_76_MOESM5_ESM.xlsx]

## Sheet: Result PSA
3948.061 53185.420		NO TXMENT				PHF				CHW				THF
		0.5	0.25	0.75			0.25	0.75			0.25	0.75			0.25	0.75
	DALY	19528.7	15315	24737.3		8328.5	5030.85	12531.4		5413.71	3090.91	8429.85		3111.36	1801.93	5005.72
	COST	0.888289	0.888289	0.888289		73825.6	47531.3	103875		68428.1	43362.2	100703		114903	91842.2	145169
	DALYS AVERTED					9993.36	6180.92	14429.2		13275.7	9534.14	17683.9		15801.1	11990.6	20375.8
	INCREMENTAL COST					73824.8	47530.4	103874		68427.2	43361.3	100702		114903	91841.3	145168
	ICER					7.27767	5.27155	11.1993		5.11023	3.09706	8.216		7.14552	5.10415	10.9235
	CER					7.27773	5.27164	11.1994		5.11029	3.0971	8.21608		7.14558	5.10419	10.9236
