# Supplementary material for: Cost effectiveness of pre-referral antimalarial treatment in severe malaria among children in sub-Saharan Africa
Source: Cost Eff Resour Alloc. 2017 Jul 14;15:14. doi: 10.1186/s12962-017-0076-5 (PMC5512821; doi:10.1186/s12962-017-0076-5)
Supplement: Supplementary file 7 — Additional file 7. Two way sensitivity analysis. [file 12962_2017_76_MOESM7_ESM.xlsx]

## Sheet: Prectalrect and ref compliance
	Effect on ICER
	Probability of receiving Rectal Artesunate	0.8	0.4	0.2
	Referal compliance = 0.2	1.68083	2.07205	3.94062
	Referal compliance = 0.6	4.44143	4.8839	6.12261
	Referal complaince=0.8	5.65756	5.93714	6.59914
	Effect on incremental COSTS
	Probability of receiving Rectal Artesunate	0.8	0.4	0.2
	Referal compliance = 0.2	26800.9	26637.5	26310.6
	Referal compliance = 0.6	77191.9	76801.8	76021.6
	Referal complaince=0.8	102388	101884	100877
	Effect on DALYs averted
	Probability of receiving Rectal Artesunate	0.8	0.4	0.2
	Referal compliance = 0.2	15945	12855.6	6676.76
	Referal compliance = 0.6	17380	15725.5	12416.5
	Referal complaince=0.8	18097.5	17160.5	15286.4
	Two way: Availabilty of rectal and compliance

## Sheet: efficacy of rectal vs pRectEf
Efficacy of rectal artesunate = 0.2	0
ICER	0	0.25	0.5	0.75	1
Probability of receviing rectal ART=0.8	0.0391724	0.816923	1.37	2.35902	19.8234
Probability of receviing rectal ART=0.6	0.0743875	1.31969	2.3853	4.07048	17.1459
Probablility of receiving rectal ART=0.2	0.515057	3.71591	5.44163	8.22251	29.7125
Incremental costs	0	0.25	0.5	0.75	1
Probability of receviing rectal ART=0.8	949.197	15152.5	23980.7	35927.8	119760
Probability of receviing rectal ART=0.6	1718.56	19048.5	33659.5	51556.2	156324
Probablility of receiving rectal ART=0.2	3014.31	38391.8	61053.5	90907.5	258726
DALYs averted	0	0.25	0.5	0.75	1
Probability of receviing rectal ART=0.8	1519.64	12250.8	17123.7	22825.6	54288.6
Probability of receviing rectal ART=0.6	3287.51	9877.69	13758.1	18848.3	42204.7
Probablility of receiving rectal ART=0.2	1502.29	7237.76	10343	14655.3	47582
Efficacy of rectal artesunate = 0.1							Efficacy of rectal artesunate = 0.05
ICER	0	0.25	0.5	0.75	1		ICER	0	0.25	0.5	0.75	1
Probability of receviing rectal ART=0.8	0.0406138	0.927068	1.46304	2.45701	21.9914		Probability of receviing rectal ART=0.8	0.0587201	0.887233	1.5805	2.69229	16.6869
Probability of receviing rectal ART=0.6	0.0727341	2.47452	3.78134	6.43437	32.0087		Probability of receviing rectal ART=0.6	0.0639521	1.55495	2.47583	3.77563	16.6525
Probablility of receiving rectal ART=0.2	0.604128	3.84788	6.10008	9.17403	44.5212		Probablility of receiving rectal ART=0.2
Incremental costs	0	0.25	0.5	0.75	1		Incremental costs	0	0.25	0.5	0.75	1
Probability of receviing rectal ART=0.8	751.921	17310	26737.1	39772.5	115008		Probability of receviing rectal ART=0.8	1353.64	17067.3	26464	39991	114769
Probability of receviing rectal ART=0.6	1544.94	35244.9	54717.9	77401.3	311643		Probability of receviing rectal ART=0.6	1221.38	23470.8	37191.4	55478.6	213800
Probablility of receiving rectal ART=0.2	4333.97	38550.3	59612.2	87214.3	252589		Probablility of receiving rectal ART=0.2	2178.8	37664.3	62656.5	93671.7	304890
DALYs averted	0	0.25	0.5	0.75	1		DALYs averted	0	0.25	0.5	0.75	1
Probability of receviing rectal ART=0.8	3109.47	12111.5	18022.1	24464.7	48888.6		Probability of receviing rectal ART=0.8	5562.96	11748.7	16553.4	23830.5	39878.4
Probability of receviing rectal ART=0.6	2205.55	9301.4	13483.9	18824.6	67078.9		Probability of receviing rectal ART=0.6	2054.78	10986.3	14909.7	20419.1	51884.4
Probablility of receiving rectal ART=0.2	1270.16	6357.3	9652.81	14247.6	44074.3		Probablility of receiving rectal ART=0.2	1101.28	6899.69	9947.82	13705.6	44288.2
