# Supplementary material for: Cost effectiveness of pre-referral antimalarial treatment in severe malaria among children in sub-Saharan Africa
Source: Cost Eff Resour Alloc. 2017 Jul 14;15:14. doi: 10.1186/s12962-017-0076-5 (PMC5512821; doi:10.1186/s12962-017-0076-5)
Supplement: Supplementary file 8 — Additional file 8. Decision tree model. [file 12962_2017_76_MOESM8_ESM.xlsx]

## Sheet: studies
		Comment	Base	Upper limit	Lower limit	Distribution	Vivian
Percentage of population less than 5 years	Greenwood et al 1991	This figure may be oudated	17.6			Point estimate	18	KMIS
Yearly incidence rate in U5 (episodes)	Roca-Felter, 2008		1682			Triangular
Proportion of malarial episodes that progress to severe malaria			0.05
Percentage of severe malaria cases with neurological sequenlae	Najera, 1996; Ayieko		0.03
Efficacy of pre-referal artesunate treated %	Gomes		49	68	19
CFR for in -patient malaria		This figure was very high. Two kenyan studies showed a CFR of 7.5%	0.2
CFR for untreated severe malaria	Najera, 1996; Ayieko		0.5
Diagnostic specificity based on clinical symptoms of severe malaria	Gomes		0.74

## Sheet: probabilities
	pNo Rectal	0.5			pNoRefHosp	0.2																		Costs
	Compliance	0.8			probimroute	0.5																			unit	Currency			Range
	inpatientCFR	0.075			probquin	0.5																		THC (admission)	Perchild	2005 USD	75.13	Ayieko , Nyanza	(36.33-102.84)
	notreatCFR	0.7																										Sicuri
	EIRectal	0.49			ratioEIquin/art	1.2
	pSequelae	0.03			ratioEI imart/art	0.9
Path	Provider	Prerefer	typePre	pRectal	Inpatient	pInpatient	Dies	pDying	Weight	Deaths	w*deaths
1	CHW	no	no	0.5	inpatient	0.8	Dies	0.075	0.03	1	0.03
2	CHW	no	no	0.5	inpatient	0.8	Lives	0.925	0.37	0	0
3	CHW	no	no	0.5	no inpatient	0.2	Dies	0.7	0.07	1	0.07
4	CHW	no	no	0.5	no inpatient	0.2	Lives	0.3	0.03	0	0
5	CHW	yes	Rectalart	0.5	inpatient	0.8	Dies	0.03675	0.0147	1	0.0147
6	CHW	yes	Rectalart	0.5	inpatient	0.8	Lives	0.96325	0.3853	0	0
7	CHW	yes	Rectalart	0.5	no inpatient	0.2	Dies	0.7	0.07	1	0.07
8	CHW	yes	Rectalart	0.5	no inpatient	0.2	Lives	0.3	0.03	0	0
									1	ProbDeath	0.1847	Dalys	5334.57
	Provider	Prerefer	pRefHosp	routePrerefer	probimroute	typeimdrug	probquin	Inpatient	pInpatient	Dies	pDying	Weight	Deaths	w*deaths
1	PHCF	no	0.2	none	none	none	none	inpatient	0.8	Dies	0.075	0.012	1	0.012
2	PHCF	no	0.2	none	none	none	none	inpatient	0.8	Lives	0.925	0.148	0	0
3	PHCF	no	0.2	none	none	none	none	no inpatient	0.2	Dies	0.7	0.028	1	0.028
4	PHCF	no	0.2	none	none	none	none	no inpatient	0.2	Lives	0.3	0.012	0	0
5	PHCF	yes	0.8	im	0.5	Art im	0.5	inpatient	0.8	Dies	0.033075	0.005292	1	0.005292
6	PHCF	yes	0.8	im	0.5	Art im	0.5	inpatient	0.8	Lives	0.966925	0.154708	0	0
7	PHCF	yes	0.8	im	0.5	Art im	0.5	no inpatient	0.2	Dies	0.7	0.028	1	0.028
8	PHCF	yes	0.8	im	0.5	Art im	0.5	no inpatient	0.2	Lives	0.3	0.012	0	0
9	PHCF	yes	0.8	im	0.5	quinine	0.5	inpatient	0.8	Dies	0.0441	0.007056	1	0.007056
10	PHCF	yes	0.8	im	0.5	quinine	0.5	inpatient	0.8	Lives	0.9559	0.152944	0	0
11	PHCF	yes	0.8	im	0.5	quinine	0.5	no inpatient	0.2	Dies	0.7	0.028	1	0.028
12	PHCF	yes	0.8	im	0.5	quinine	0.5	no inpatient	0.2	Lives	0.3	0.012	0	0
13	PHCF	yes	0.8	Rectalart	0.5	none	none	inpatient	0.8	Dies	0.03675	0.01176	1	0.01176
14	PHCF	yes	0.8	Rectalart	0.5	none	none	inpatient	0.8	Lives	0.96325	0.30824	0	0
15	PHCF	yes	0.8	Rectalart	0.5	none	none	no inpatient	0.2	Dies	0.7	0.056	1	0.056
16	PHCF	yes	0.8	Rectalart	0.5	none	none	no inpatient	0.2	Lives	0.3	0.024	0	0
												1	ProbDeath	0.176108	Dalys	5085.35
	provider	Outcome	pDying	Weight	Deaths	w*deaths
1	THCF	Dies	0.075	0.075	1	0.075
2	THCF	Lives	0.925	0.925	0	0
					ProbDeath	0.075	Dalys	1973.31
	provider	Outcome	pDying	Weight	Deaths	w*deaths
1	No treatment	Dies	0.7	0.7	1	0.7
2	No treatment	Lives	0.3	0.3	0	0
					ProbDeath	0.7	Dalys	20123.9
Cost of Primary
Capital cost	Training (ToT)	per person	26670
	Training (HCW)	per person	24000
Recurrent costs	Salary	per person	80000
	im quinine	vial	0.2057
	im artesunate	vial	1.5			(range 1.4-1.62)
tozan	rectal artesunate	unit	0.35			(range 0.31-0.47)
	inventory	10% procurred

## Sheet: DALYS
			DW Anemia	0.012		Fraction hoAne	0.21		Av Age Death (<1)	0.5				DW Anemia	0.012		Fraction hoAne	0.21		Av Age Death (<1)	0.5					DW Anemia	0.012		Fraction hoAne	0.21		Av Age Death (<1)	0.5				DW Anemia	0.012		Fraction hoAne	0.21		Av Age Death (<1)	0.5
LenghtAd	0.0273973		DWNS	0.473		Fract com anemia	0.42		Av Age Death (>1)	2.5	LenghtAd	0.0273973		DWNS	0.473		Fract com anemia	0.42		Av Age Death (>1)	2.5		LenghtAd	0.0273973		DWNS	0.473		Fract com anemia	0.42		Av Age Death (>1)	2.5	LenghtAd	0.0273973		DWNS	0.473		Fract com anemia	0.42		Av Age Death (>1)	2.5
DuraNS	2		Discount	-0.03		LE males (0-1)	63.1				DuraNS	2		Discount	-0.03		LE males (0-1)	63.1					DuraNS	2		Discount	-0.03		LE males (0-1)	63.1				DuraNS	2		Discount	-0.03		LE males (0-1)	63.1
DuraDied	0.00821918		Percent Males	0.506		LE females (0-1)	65.6				DuraDied	0.00821918		Percent Males	0.506		LE females (0-1)	65.6					DuraDied	0.00821918		Percent Males	0.506		LE females (0-1)	65.6				DuraDied	0.00821918		Percent Males	0.506		LE females (0-1)	65.6
DurAnemia	0.0833333		Percent less 1 year	0.2		LE males (1-5)	65				DurAnemia	0.0833333		Percent less 1 year	0.2		LE males (1-5)	65					DurAnemia	0.0833333		Percent less 1 year	0.2		LE males (1-5)	65				DurAnemia	0.0833333		Percent less 1 year	0.2		LE males (1-5)	65
			Population	1000		LE females (1-5)	67.5							Population	1000		LE females (1-5)	67.5								Population	1000		LE females (1-5)	67.5							Population	1000		LE females (1-5)	67.5
			DW Mal	0.211		FractionNS	0.03							DW Mal	0.211		FractionNS	0.03								DW Mal	0.211		FractionNS	0.03							DW Mal	0.211		FractionNS	0.03
CHW	YLL										PHF	YLL											THF	YLL										No treatment	YLL
		Population	Deaths	Deaths/1000	Av. Age	Standard		YLLs	YLL per				Population	Deaths	Deaths/1000	Av. Age	Standard		YLLs	YLL per					Population	Deaths	Deaths/1000	Av. Age	Standard		YLLs	YLL per				Population	Deaths	Deaths/1000	Av. Age	Standard		YLLs	YLL per
					at death	LE	Dis LE		1000							at death	LE	Dis LE		1000								at death	LE	Dis LE		1000							at death	LE	Dis LE		1000
MALES	0-1	101.2	18.6916	184.7	0.5	63.1	28.3127	529.211	5229.35		MALES	0-1	101.2	17.8221	176.108	0.5	63.1	28.3127	504.592	4986.09			MALES	0-1	101.2	0.075	0.741107	0.5	63.1	28.3127	2.12345	20.9827		MALES	0-1	101.2	70.84	700	0.5	63.1	28.3127	2005.67	19818.9
	1-4	404.8	74.7666	184.7	2.5	65.6	28.6755	2143.97	5296.36			1-4	404.8	71.2885	176.108	2.5	65.6	28.6755	2044.23	5049.98				1-4	404.8	30.36	75	2.5	65.6	28.6755	870.587	2150.66			1-4	404.8	283.36	700	2.5	65.6	28.6755	8125.48	20072.8
FEMALES	0-1	98.8	18.2484	184.7	0.5	65	28.5909	521.736	5280.73		FEMALES	0-1	98.8	17.3995	176.108	0.5	65	28.5909	497.466	5035.08			FEMALES	0-1	98.8	7.41	75	0.5	65	28.5909	211.858	2144.31		FEMALES	0-1	98.8	69.16	700	0.5	65	28.5909	1977.34	20013.6
	1-4	395.2	72.9934	184.7	2.5	67.5	28.9335	2111.96	5344.02			1-4	395.2	69.5979	176.108	2.5	67.5	28.9335	2013.71	5095.43				1-4	395.2	29.64	75	2.5	67.5	28.9335	857.59	2170.02			1-4	395.2	276.64	700	2.5	67.5	28.9335	8004.17	20253.5
							sub	5306.87										sub	5060											sub	1942.16										sub	20112.7
CHW	YLD episode										PHF	YLD episode											THF	YLD episode										CHW	YLD episode
		Population	No. Cases	DW	Av Dur		YLLs	YLL per					Population	No. Cases	DW	Av Dur		YLLs	YLL per						Population	No. Cases	DW	Av Dur		YLDs	YLL per					Population	No. Cases	DW	Av Dur		YLLs	YLL per
						DF		1000									DF		1000										DF		1000									DF		1000
	Survived	1000	815.3	0.211	0.0273973	0.027386	4.71117					Survived	1000	176.108	0.211	0.0273973	0.027386	1.01763						Survived	1000	925	0.211	0.0273973	0.027386	5.34506					Survived	300	300	0.211	0.0273973	0.027386	1.73353
	Died	1000	184.7	0.211	0.00821918	0.00821816	0.320276					Died	1000	823.892	0.211	0.00821918	0.00821816	1.42866						Died	1000	75	0.211	0.00821918	0.00821816	0.130052					Died	700	700	0.211	0.00821918	0.00821816	1.21382
							5.03144											2.44629												5.47512											2.94736
CHW	YLD NS										PHF	YLD NS											THF	YLD NS										CHW	YLD NS
		Population	No. Cases	DW	Av Dur		YLLs						Population	No. Cases	DW	Av Dur		YLLs							Population	No. Cases	DW	Av Dur		YLDs						Population	No. Cases	DW	Av Dur		YLLs
						DF											DF												DF											DF
	Survived	815.3	24.459	0.473	2	1.94118	22.4577					Survived	823.892	24.7168	0.473	2	1.94118	22.6944						Survived	925	27.75	0.473	2	1.94118	25.4795					Survived	300	9	0.473	2	1.94118	8.26361
CHW	YLD Anemia										PHF	YLD Anemia											THF	YLD Anemia										CHW	YLD Anemia
		Population		No. Cases	DW	Av Dur		YLLs					Population		No. Cases	DW	Av Dur		YLLs						Population		No. Cases	DW	Av Dur		YLLs					Population		No. Cases	DW	Av Dur		YLLs
		(survived+status)	Incidence Anemia				DF						(survived+status)	Incidence Anemia				DF							(survived+status)	Incidence Anemia				DF						(survived+status)	Incidence Anemia				DF
	Anemia hos	755.3	0.21	158.613	0.012	0.0833333	0.0832293	0.158415				Anemia hos	763.892	0.21	160.417	0.012	0.0833333	0.0832293	0.160217					Anemia hos	925	0.21	194.25	0.012	0.0833333	0.0832293	0.194007
	Anemia NT	60	0.42	25.2	0.012	0.166667	0.166251	0.0502742				Anemia NT	60	0.42	25.2	0.012	0.166667	0.166251	0.0502742																Anemia NT	300	0.42	126	0.012	0	0	0
								0.208689											0.210491												0.194007											0
	CHW	Total DALYS	5334.57									PHF	Total DALYS	5085.35										THF	Total DALYS	1973.31									No treatment	Total DALYS	20123.9

## Sheet: COSTS
	IMPLEMENTATION COSTS
			Shared cost
			Launching product			2000000
			Printing manuals	per trainer		1250
			Printing guidelines	per trainer		600
											CHW - salaries	PHC worker salaries	Rectal ar	im quinine	im art	in patient		cost NS	cost ane	cost irration		RDT
			Cost CHW		unit cost
			Capital cost	Training (ToT)	per person	26670
				Training (CHW)	per person	11900
			Recurrent cost
	Cost items					CHW - salaries	PHC worker salaries	Rectal ar	im quinine	im art	in patient	cost NS	cost ane	cost irration
			pNo Rectal	0.5			pNoRefHosp	0.2
			Compliance	0.8			probimroute	0.5
			inpatientCFR	0.075			probquin	0.5
			notreatCFR	0.7
			EIRectal	0.49			ratioEIquin/art	1.2
			pSequelae	0.03			ratioEI imart/art	0.9
		Path	Provider	Prerefer	typePre	pRectal	Inpatient	pInpatient	Dies	pDying	Weight	Deaths	w*deaths	CHW - salaries	PHC worker salaries	Rectal ar	im quinine	im art	in patient	cost NS	cost ane	cost irration
		1	CHW	no	no	0.5	inpatient	0.8	Dies	0.075	0.03	1	0.03		0		0	0
		2	CHW	no	no	0.5	inpatient	0.8	Lives	0.925	0.37	0	0		0		0	0
		3	CHW	no	no	0.5	no inpatient	0.2	Dies	0.7	0.07	1	0.07		0		0	0	0
		4	CHW	no	no	0.5	no inpatient	0.2	Lives	0.3	0.03	0	0		0		0	0	0
		5	CHW	yes	Rectalart	0.5	inpatient	0.8	Dies	0.03675	0.0147	1	0.0147		0		0	0
		6	CHW	yes	Rectalart	0.5	inpatient	0.8	Lives	0.96325	0.3853	0	0		0		0	0
		7	CHW	yes	Rectalart	0.5	no inpatient	0.2	Dies	0.7	0.07	1	0.07		0		0	0	0
		8	CHW	yes	Rectalart	0.5	no inpatient	0.2	Lives	0.3	0.03	0	0		0		0	0	0
			Provider	Prerefer	pRefHosp	routePrerefer	probimroute	typeimdrug	probquin	Inpatient	pInpatient	Dies	pDying	Weight	Deaths	w*deaths	CHW - salaries	PHC worker salaries	Rectal ar	im quinine	im art	in patient	cost NS	cost ane	cost irration
		1	PHCF	no	0.2	none	none	none	none	inpatient	0.8	Dies	0.075	0.012	1	0.012
		2	PHCF	no	0.2	none	none	none	none	inpatient	0.8	Lives	0.925	0.148	0	0
		3	PHCF	no	0.2	none	none	none	none	no inpatient	0.2	Dies	0.7	0.028	1	0.028
		4	PHCF	no	0.2	none	none	none	none	no inpatient	0.2	Lives	0.3	0.012	0	0
		5	PHCF	yes	0.8	im	0.5	Art im	0.5	inpatient	0.8	Dies	0.033075	0.005292	1	0.005292
		6	PHCF	yes	0.8	im	0.5	Art im	0.5	inpatient	0.8	Lives	0.966925	0.154708	0	0
		7	PHCF	yes	0.8	im	0.5	Art im	0.5	no inpatient	0.2	Dies	0.7	0.028	1	0.028
		8	PHCF	yes	0.8	im	0.5	Art im	0.5	no inpatient	0.2	Lives	0.3	0.012	0	0
		9	PHCF	yes	0.8	im	0.5	quinine	0.5	inpatient	0.8	Dies	0.0441	0.007056	1	0.007056
		10	PHCF	yes	0.8	im	0.5	quinine	0.5	inpatient	0.8	Lives	0.9559	0.152944	0	0
		11	PHCF	yes	0.8	im	0.5	quinine	0.5	no inpatient	0.2	Dies	0.7	0.028	1	0.028
		12	PHCF	yes	0.8	im	0.5	quinine	0.5	no inpatient	0.2	Lives	0.3	0.012	0	0
		13	PHCF	yes	0.8	Rectalart	0.5	none	none	inpatient	0.8	Dies	0.03675	0.01176	1	0.01176
		14	PHCF	yes	0.8	Rectalart	0.5	none	none	inpatient	0.8	Lives	0.96325	0.30824	0	0
		15	PHCF	yes	0.8	Rectalart	0.5	none	none	no inpatient	0.2	Dies	0.7	0.056	1	0.056
		16	PHCF	yes	0.8	Rectalart	0.5	none	none	no inpatient	0.2	Lives	0.3	0.024	0	0
			provider	Outcome	pDying	Weight	Deaths	w*deaths	CHW - salaries	PHC worker salaries	Rectal ar	im quinine	im art	in patient	cost NS	cost ane	cost irration
		1	THCF	Dies	0.075	0.075	1	0.075	0	0	0	0	0
		2	THCF	Lives	0.925	0.925	0	0	0	0	0	0	0
			provider	Outcome	pDying	Weight	Deaths	w*deaths	CHW - salaries	PHC worker salaries	Rectal ar	im quinine	im art	in patient	cost NS	cost ane	cost irration
		1	No treatment	Dies	0.7	0.7	1	0.7	0	0	0	0	0
		2	No treatment	Lives	0.3	0.3	0	0	0	0	0	0	0
